# Supplementary material for: Network pharmacology-based approach to explore the underlying mechanism of sinomenine on sepsis-induced myocardial injury in rats
Source: Front Pharmacol. 2023 Jun 14;14:1138858. doi: 10.3389/fphar.2023.1138858 (PMC10303801; doi:10.3389/fphar.2023.1138858)
Supplement: Supplementary file 2 [file Table3.XLSX]

## Sheet: Sheet1
Table S3. Details of the GO enrichment analysis
ONTOLOGY	ID	Description	qvalue	Count
BP	GO:0150076	neuroinflammatory response	3.16881e-10	8
BP	GO:0019221	cytokine-mediated signaling pathway	3.16881e-10	13
BP	GO:0007260	tyrosine phosphorylation of STAT protein	5.74876e-10	8
BP	GO:0032496	response to lipopolysaccharide	1.40832e-09	11
BP	GO:0002237	response to molecule of bacterial origin	1.84117e-09	11
BP	GO:0007259	receptor signaling pathway via JAK-STAT	1.84117e-09	9
BP	GO:0018108	peptidyl-tyrosine phosphorylation	2.31592e-09	11
BP	GO:0097696	receptor signaling pathway via STAT	2.31592e-09	9
BP	GO:0018212	peptidyl-tyrosine modification	2.31592e-09	11
BP	GO:0050727	regulation of inflammatory response	3.44182e-09	11
BP	GO:0006809	nitric oxide biosynthetic process	3.89251e-09	7
BP	GO:0045429	positive regulation of nitric oxide biosynthetic process	5.31912e-09	6
BP	GO:0150077	regulation of neuroinflammatory response	5.31912e-09	6
BP	GO:0046209	nitric oxide metabolic process	5.31912e-09	7
BP	GO:2001057	reactive nitrogen species metabolic process	5.42128e-09	7
BP	GO:1904407	positive regulation of nitric oxide metabolic process	5.93622e-09	6
BP	GO:0033135	regulation of peptidyl-serine phosphorylation	6.10405e-09	8
BP	GO:0062197	cellular response to chemical stress	8.33931e-09	10
BP	GO:0001659	temperature homeostasis	2.70543e-08	8
BP	GO:0033138	positive regulation of peptidyl-serine phosphorylation	2.70543e-08	7
BP	GO:0045428	regulation of nitric oxide biosynthetic process	4.02887e-08	6
BP	GO:0050731	positive regulation of peptidyl-tyrosine phosphorylation	4.30628e-08	8
BP	GO:0080164	regulation of nitric oxide metabolic process	4.94868e-08	6
BP	GO:0060397	growth hormone receptor signaling pathway via JAK-STAT	6.03766e-08	4
BP	GO:0042531	positive regulation of tyrosine phosphorylation of STAT protein	6.03766e-08	6
BP	GO:0006979	response to oxidative stress	7.57418e-08	10
BP	GO:0018105	peptidyl-serine phosphorylation	8.40478e-08	9
BP	GO:0045785	positive regulation of cell adhesion	9.33207e-08	10
BP	GO:0071222	cellular response to lipopolysaccharide	9.33207e-08	8
BP	GO:0022407	regulation of cell-cell adhesion	1.07883e-07	10
BP	GO:0071219	cellular response to molecule of bacterial origin	1.31223e-07	8
BP	GO:0018209	peptidyl-serine modification	1.31223e-07	9
BP	GO:0050729	positive regulation of inflammatory response	1.38593e-07	7
BP	GO:0045765	regulation of angiogenesis	1.47645e-07	9
BP	GO:0042509	regulation of tyrosine phosphorylation of STAT protein	1.59923e-07	6
BP	GO:1901342	regulation of vasculature development	1.6201e-07	9
BP	GO:1901652	response to peptide	1.77379e-07	10
BP	GO:0071354	cellular response to interleukin-6	2.34021e-07	5
BP	GO:0071216	cellular response to biotic stimulus	2.53563e-07	8
BP	GO:0050730	regulation of peptidyl-tyrosine phosphorylation	2.87496e-07	8
BP	GO:0030217	T cell differentiation	2.94257e-07	8
BP	GO:0048661	positive regulation of smooth muscle cell proliferation	2.94257e-07	6
BP	GO:0050900	leukocyte migration	2.94257e-07	9
BP	GO:0051091	positive regulation of DNA-binding transcription factor activity	2.94257e-07	8
BP	GO:0048660	regulation of smooth muscle cell proliferation	3.06844e-07	7
BP	GO:0070741	response to interleukin-6	3.09972e-07	5
BP	GO:0002718	regulation of cytokine production involved in immune response	3.24667e-07	6
BP	GO:0048659	smooth muscle cell proliferation	3.24667e-07	7
BP	GO:0002673	regulation of acute inflammatory response	3.25231e-07	5
BP	GO:0045860	positive regulation of protein kinase activity	3.31687e-07	9
BP	GO:0002367	cytokine production involved in immune response	3.39418e-07	6
BP	GO:0150078	positive regulation of neuroinflammatory response	4.10318e-07	4
BP	GO:0034599	cellular response to oxidative stress	4.18563e-07	8
BP	GO:0046425	regulation of receptor signaling pathway via JAK-STAT	4.30115e-07	6
BP	GO:0022409	positive regulation of cell-cell adhesion	4.8718e-07	8
BP	GO:0061900	glial cell activation	5.81629e-07	5
BP	GO:1903131	mononuclear cell differentiation	6.27512e-07	9
BP	GO:1904892	regulation of receptor signaling pathway via STAT	7.23158e-07	6
BP	GO:0032103	positive regulation of response to external stimulus	7.23158e-07	9
BP	GO:0009612	response to mechanical stimulus	7.29953e-07	7
BP	GO:0000302	response to reactive oxygen species	7.68449e-07	7
BP	GO:0051090	regulation of DNA-binding transcription factor activity	8.33406e-07	9
BP	GO:0032731	positive regulation of interleukin-1 beta production	1.04741e-06	5
BP	GO:0048143	astrocyte activation	1.14914e-06	4
BP	GO:0001819	positive regulation of cytokine production	1.21436e-06	9
BP	GO:0033674	positive regulation of kinase activity	1.21758e-06	9
BP	GO:0060396	growth hormone receptor signaling pathway	1.30516e-06	4
BP	GO:0062012	regulation of small molecule metabolic process	1.36921e-06	8
BP	GO:1903037	regulation of leukocyte cell-cell adhesion	1.39816e-06	8
BP	GO:0002294	CD4-positive, alpha-beta T cell differentiation involved in immune response	1.39816e-06	5
BP	GO:0070102	interleukin-6-mediated signaling pathway	1.40677e-06	4
BP	GO:0071378	cellular response to growth hormone stimulus	1.40677e-06	4
BP	GO:0043410	positive regulation of MAPK cascade	1.40677e-06	9
BP	GO:0002287	alpha-beta T cell activation involved in immune response	1.40677e-06	5
BP	GO:0002293	alpha-beta T cell differentiation involved in immune response	1.40677e-06	5
BP	GO:0002274	myeloid leukocyte activation	1.53625e-06	7
BP	GO:0033002	muscle cell proliferation	1.54679e-06	7
BP	GO:0002675	positive regulation of acute inflammatory response	1.54679e-06	4
BP	GO:0032722	positive regulation of chemokine production	1.54679e-06	5
BP	GO:0010631	epithelial cell migration	1.64958e-06	8
BP	GO:0035296	regulation of tube diameter	1.64958e-06	6
BP	GO:0097746	blood vessel diameter maintenance	1.64958e-06	6
BP	GO:0090132	epithelium migration	1.65952e-06	8
BP	GO:1901653	cellular response to peptide	1.65952e-06	8
BP	GO:0035150	regulation of tube size	1.65952e-06	6
BP	GO:0032732	positive regulation of interleukin-1 production	1.75682e-06	5
BP	GO:0090130	tissue migration	1.79883e-06	8
BP	GO:1903039	positive regulation of leukocyte cell-cell adhesion	1.92213e-06	7
BP	GO:0034614	cellular response to reactive oxygen species	1.94582e-06	6
BP	GO:0002292	T cell differentiation involved in immune response	2.05714e-06	5
BP	GO:0034612	response to tumor necrosis factor	2.07466e-06	7
BP	GO:0043154	negative regulation of cysteine-type endopeptidase activity involved in apoptotic process	2.1495e-06	5
BP	GO:0007159	leukocyte cell-cell adhesion	2.28615e-06	8
BP	GO:0030098	lymphocyte differentiation	2.30744e-06	8
BP	GO:0045834	positive regulation of lipid metabolic process	2.3098e-06	6
BP	GO:0048708	astrocyte differentiation	2.34391e-06	5
BP	GO:0090316	positive regulation of intracellular protein transport	2.5372e-06	6
BP	GO:1903522	regulation of blood circulation	2.58185e-06	7
BP	GO:0030099	myeloid cell differentiation	2.61572e-06	8
BP	GO:0046631	alpha-beta T cell activation	2.65331e-06	6
BP	GO:0043367	CD4-positive, alpha-beta T cell differentiation	2.68072e-06	5
BP	GO:0003018	vascular process in circulatory system	2.68072e-06	7
BP	GO:0002262	myeloid cell homeostasis	2.77449e-06	6
BP	GO:2000117	negative regulation of cysteine-type endopeptidase activity	3.12556e-06	5
BP	GO:0043434	response to peptide hormone	3.16171e-06	8
BP	GO:0002700	regulation of production of molecular mediator of immune response	3.46961e-06	6
BP	GO:0002696	positive regulation of leukocyte activation	4.23949e-06	8
BP	GO:0010634	positive regulation of epithelial cell migration	4.29539e-06	6
BP	GO:0042129	regulation of T cell proliferation	4.29539e-06	6
BP	GO:0060416	response to growth hormone	4.56487e-06	4
BP	GO:0031349	positive regulation of defense response	4.63996e-06	7
BP	GO:0042060	wound healing	4.63996e-06	8
BP	GO:0010632	regulation of epithelial cell migration	4.63996e-06	7
BP	GO:0042368	vitamin D biosynthetic process	4.63996e-06	3
BP	GO:0051222	positive regulation of protein transport	4.92317e-06	7
BP	GO:0002791	regulation of peptide secretion	4.92452e-06	6
BP	GO:0071375	cellular response to peptide hormone stimulus	4.95099e-06	7
BP	GO:0050867	positive regulation of cell activation	5.00774e-06	8
BP	GO:0032642	regulation of chemokine production	5.07535e-06	5
BP	GO:0032755	positive regulation of interleukin-6 production	5.07535e-06	5
BP	GO:0008217	regulation of blood pressure	5.07535e-06	6
BP	GO:0045766	positive regulation of angiogenesis	5.07535e-06	6
BP	GO:0090087	regulation of peptide transport	5.07535e-06	6
BP	GO:1904018	positive regulation of vasculature development	5.07535e-06	6
BP	GO:0032602	chemokine production	5.29758e-06	5
BP	GO:0001660	fever generation	5.76542e-06	3
BP	GO:0035710	CD4-positive, alpha-beta T cell activation	6.31712e-06	5
BP	GO:1904951	positive regulation of establishment of protein localization	6.31712e-06	7
BP	GO:0014002	astrocyte development	6.46779e-06	4
BP	GO:0042102	positive regulation of T cell proliferation	6.52556e-06	5
BP	GO:0002440	production of molecular mediator of immune response	6.58457e-06	7
BP	GO:0030656	regulation of vitamin metabolic process	7.27393e-06	3
BP	GO:0031650	regulation of heat generation	7.27393e-06	3
BP	GO:0051341	regulation of oxidoreductase activity	7.30144e-06	5
BP	GO:0032388	positive regulation of intracellular transport	7.33456e-06	6
BP	GO:0046427	positive regulation of receptor signaling pathway via JAK-STAT	7.33456e-06	4
BP	GO:2000273	positive regulation of signaling receptor activity	7.33456e-06	4
BP	GO:0032611	interleukin-1 beta production	8.41781e-06	5
BP	GO:0032651	regulation of interleukin-1 beta production	8.41781e-06	5
BP	GO:0042098	T cell proliferation	8.41781e-06	6
BP	GO:0043281	regulation of cysteine-type endopeptidase activity involved in apoptotic process	8.41781e-06	6
BP	GO:0001774	microglial cell activation	8.45029e-06	4
BP	GO:0001667	ameboidal-type cell migration	8.50882e-06	8
BP	GO:0046632	alpha-beta T cell differentiation	8.53954e-06	5
BP	GO:0070661	leukocyte proliferation	8.60381e-06	7
BP	GO:0042362	fat-soluble vitamin biosynthetic process	8.60381e-06	3
BP	GO:0006953	acute-phase response	8.83386e-06	4
BP	GO:0042311	vasodilation	8.83386e-06	4
BP	GO:0071902	positive regulation of protein serine/threonine kinase activity	8.91881e-06	6
BP	GO:0002526	acute inflammatory response	8.95601e-06	5
BP	GO:1904894	positive regulation of receptor signaling pathway via STAT	9.41636e-06	4
BP	GO:0019216	regulation of lipid metabolic process	9.86969e-06	7
BP	GO:0002286	T cell activation involved in immune response	9.87945e-06	5
BP	GO:0043406	positive regulation of MAP kinase activity	9.87945e-06	5
BP	GO:0051223	regulation of protein transport	9.87945e-06	8
BP	GO:0002269	leukocyte activation involved in inflammatory response	9.89489e-06	4
BP	GO:0010817	regulation of hormone levels	9.90158e-06	8
BP	GO:0050863	regulation of T cell activation	1.00675e-05	7
BP	GO:0010001	glial cell differentiation	1.09785e-05	6
BP	GO:0050769	positive regulation of neurogenesis	1.21227e-05	6
BP	GO:0002697	regulation of immune effector process	1.21897e-05	7
BP	GO:0050870	positive regulation of T cell activation	1.2231e-05	6
BP	GO:0034112	positive regulation of homotypic cell-cell adhesion	1.2231e-05	3
BP	GO:0097237	cellular response to toxic substance	1.23821e-05	5
BP	GO:0033157	regulation of intracellular protein transport	1.23821e-05	6
BP	GO:0002790	peptide secretion	1.26291e-05	6
BP	GO:0030218	erythrocyte differentiation	1.27281e-05	5
BP	GO:0071356	cellular response to tumor necrosis factor	1.36557e-05	6
BP	GO:0097529	myeloid leukocyte migration	1.36557e-05	6
BP	GO:2000116	regulation of cysteine-type endopeptidase activity	1.36557e-05	6
BP	GO:0050670	regulation of lymphocyte proliferation	1.38413e-05	6
BP	GO:2001234	negative regulation of apoptotic signaling pathway	1.38413e-05	6
BP	GO:0046883	regulation of hormone secretion	1.40045e-05	6
BP	GO:0031649	heat generation	1.40045e-05	3
BP	GO:0051044	positive regulation of membrane protein ectodomain proteolysis	1.40045e-05	3
BP	GO:0032944	regulation of mononuclear cell proliferation	1.45074e-05	6
BP	GO:0032612	interleukin-1 production	1.45074e-05	5
BP	GO:0032652	regulation of interleukin-1 production	1.45074e-05	5
BP	GO:0007566	embryo implantation	1.45822e-05	4
BP	GO:0032768	regulation of monooxygenase activity	1.45822e-05	4
BP	GO:0002460	adaptive immune response based on somatic recombination of immune receptors built from immunoglobulin superfamily domains	1.47201e-05	7
BP	GO:2001233	regulation of apoptotic signaling pathway	1.47201e-05	7
BP	GO:0051251	positive regulation of lymphocyte activation	1.49029e-05	7
BP	GO:0002703	regulation of leukocyte mediated immunity	1.49329e-05	6
BP	GO:0030595	leukocyte chemotaxis	1.49329e-05	6
BP	GO:0051770	positive regulation of nitric-oxide synthase biosynthetic process	1.5727e-05	3
BP	GO:0060252	positive regulation of glial cell proliferation	1.5727e-05	3
BP	GO:1901550	regulation of endothelial cell development	1.5727e-05	3
BP	GO:1903140	regulation of establishment of endothelial barrier	1.5727e-05	3
BP	GO:0034101	erythrocyte homeostasis	1.57922e-05	5
BP	GO:0046824	positive regulation of nucleocytoplasmic transport	1.69021e-05	4
BP	GO:0050878	regulation of body fluid levels	1.72234e-05	7
BP	GO:0051403	stress-activated MAPK cascade	1.77613e-05	6
BP	GO:0002705	positive regulation of leukocyte mediated immunity	1.8537e-05	5
BP	GO:0002699	positive regulation of immune effector process	1.8796e-05	6
BP	GO:0032757	positive regulation of interleukin-8 production	1.8796e-05	4
BP	GO:0051384	response to glucocorticoid	1.89123e-05	5
BP	GO:0015833	peptide transport	1.90042e-05	6
BP	GO:0010573	vascular endothelial growth factor production	1.97433e-05	4
BP	GO:0050671	positive regulation of lymphocyte proliferation	1.99791e-05	5
BP	GO:0031098	stress-activated protein kinase signaling cascade	2.00553e-05	6
BP	GO:0070663	regulation of leukocyte proliferation	2.08155e-05	6
BP	GO:0035743	CD4-positive, alpha-beta T cell cytokine production	2.08155e-05	3
BP	GO:0032946	positive regulation of mononuclear cell proliferation	2.09855e-05	5
BP	GO:0014065	phosphatidylinositol 3-kinase signaling	2.16075e-05	5
BP	GO:0042093	T-helper cell differentiation	2.16245e-05	4
BP	GO:0062013	positive regulation of small molecule metabolic process	2.28918e-05	5
BP	GO:0050796	regulation of insulin secretion	2.35546e-05	5
BP	GO:0009110	vitamin biosynthetic process	2.36442e-05	3
BP	GO:0042359	vitamin D metabolic process	2.36442e-05	3
BP	GO:0002720	positive regulation of cytokine production involved in immune response	2.5301e-05	4
BP	GO:0051767	nitric-oxide synthase biosynthetic process	2.71638e-05	3
BP	GO:0051769	regulation of nitric-oxide synthase biosynthetic process	2.71638e-05	3
BP	GO:0051962	positive regulation of nervous system development	2.78869e-05	6
BP	GO:0071260	cellular response to mechanical stimulus	2.78869e-05	4
BP	GO:0043271	negative regulation of ion transport	2.9376e-05	5
BP	GO:0030856	regulation of epithelial cell differentiation	3.08672e-05	5
BP	GO:0031960	response to corticosteroid	3.08672e-05	5
BP	GO:0052548	regulation of endopeptidase activity	3.08672e-05	7
BP	GO:0070665	positive regulation of leukocyte proliferation	3.16644e-05	5
BP	GO:0046879	hormone secretion	3.40388e-05	6
BP	GO:0048872	homeostasis of number of cells	3.45792e-05	6
BP	GO:0002366	leukocyte activation involved in immune response	3.65654e-05	6
BP	GO:0001666	response to hypoxia	3.71361e-05	6
BP	GO:0042886	amide transport	3.77137e-05	6
BP	GO:0032729	positive regulation of interferon-gamma production	3.86495e-05	4
BP	GO:0051043	regulation of membrane protein ectodomain proteolysis	3.86495e-05	3
BP	GO:0002263	cell activation involved in immune response	3.87192e-05	6
BP	GO:0009914	hormone transport	3.93158e-05	6
BP	GO:1903829	positive regulation of protein localization	3.94754e-05	7
BP	GO:0034250	positive regulation of cellular amide metabolic process	3.94754e-05	5
BP	GO:0042063	gliogenesis	3.95753e-05	6
BP	GO:0003012	muscle system process	4.08612e-05	7
BP	GO:0014068	positive regulation of phosphatidylinositol 3-kinase signaling	4.15234e-05	4
BP	GO:0097193	intrinsic apoptotic signaling pathway	4.21945e-05	6
BP	GO:0060333	interferon-gamma-mediated signaling pathway	4.21945e-05	3
BP	GO:0046651	lymphocyte proliferation	4.26824e-05	6
BP	GO:0010720	positive regulation of cell development	4.33257e-05	6
BP	GO:0032635	interleukin-6 production	4.36785e-05	5
BP	GO:0032675	regulation of interleukin-6 production	4.36785e-05	5
BP	GO:0052547	regulation of peptidase activity	4.36785e-05	7
BP	GO:0002443	leukocyte mediated immunity	4.40835e-05	7
BP	GO:0036293	response to decreased oxygen levels	4.40835e-05	6
BP	GO:0002822	regulation of adaptive immune response based on somatic recombination of immune receptors built from immunoglobulin superfamily domains	4.41669e-05	5
BP	GO:0010469	regulation of signaling receptor activity	4.41669e-05	5
BP	GO:0032943	mononuclear cell proliferation	4.43796e-05	6
BP	GO:0002726	positive regulation of T cell cytokine production	4.51537e-05	3
BP	GO:0045822	negative regulation of heart contraction	4.51537e-05	3
BP	GO:0050995	negative regulation of lipid catabolic process	4.51537e-05	3
BP	GO:0007254	JNK cascade	4.55785e-05	5
BP	GO:0046890	regulation of lipid biosynthetic process	4.55785e-05	5
BP	GO:0051051	negative regulation of transport	4.67567e-05	7
BP	GO:0048015	phosphatidylinositol-mediated signaling	4.75862e-05	5
BP	GO:0090276	regulation of peptide hormone secretion	4.75862e-05	5
BP	GO:1900017	positive regulation of cytokine production involved in inflammatory response	4.93499e-05	3
BP	GO:1903523	negative regulation of blood circulation	4.93499e-05	3
BP	GO:0030073	insulin secretion	4.96568e-05	5
BP	GO:0046889	positive regulation of lipid biosynthetic process	5.03775e-05	4
BP	GO:0048017	inositol lipid-mediated signaling	5.19914e-05	5
BP	GO:0019915	lipid storage	5.23639e-05	4
BP	GO:0043405	regulation of MAP kinase activity	5.44051e-05	5
BP	GO:0060326	cell chemotaxis	5.49446e-05	6
BP	GO:0006959	humoral immune response	5.67307e-05	6
BP	GO:0002825	regulation of T-helper 1 type immune response	5.94133e-05	3
BP	GO:0010575	positive regulation of vascular endothelial growth factor production	5.94133e-05	3
BP	GO:0090066	regulation of anatomical structure size	6.05515e-05	7
BP	GO:0002819	regulation of adaptive immune response	6.05678e-05	5
BP	GO:0071214	cellular response to abiotic stimulus	6.16648e-05	6
BP	GO:0104004	cellular response to environmental stimulus	6.16648e-05	6
BP	GO:0070482	response to oxygen levels	6.2518e-05	6
BP	GO:0060251	regulation of glial cell proliferation	6.42389e-05	3
BP	GO:1990776	response to angiotensin	6.42389e-05	3
BP	GO:0034109	homotypic cell-cell adhesion	6.79783e-05	4
BP	GO:0048545	response to steroid hormone	6.83236e-05	6
BP	GO:1904035	regulation of epithelial cell apoptotic process	7.01779e-05	4
BP	GO:0032386	regulation of intracellular transport	7.01779e-05	6
BP	GO:0032770	positive regulation of monooxygenase activity	7.68783e-05	3
BP	GO:0002285	lymphocyte activation involved in immune response	8.02402e-05	5
BP	GO:0036473	cell death in response to oxidative stress	8.17875e-05	4
BP	GO:0098869	cellular oxidant detoxification	8.82473e-05	4
BP	GO:0006936	muscle contraction	9.12719e-05	6
BP	GO:0045861	negative regulation of proteolysis	9.24199e-05	6
BP	GO:0032677	regulation of interleukin-8 production	9.40574e-05	4
BP	GO:2001243	negative regulation of intrinsic apoptotic signaling pathway	9.40574e-05	4
BP	GO:0002573	myeloid leukocyte differentiation	9.63796e-05	5
BP	GO:0032637	interleukin-8 production	9.63796e-05	4
BP	GO:0032760	positive regulation of tumor necrosis factor production	9.63796e-05	4
BP	GO:1905477	positive regulation of protein localization to membrane	9.63796e-05	4
BP	GO:0034110	regulation of homotypic cell-cell adhesion	9.65506e-05	3
BP	GO:0035633	maintenance of blood-brain barrier	9.65506e-05	3
BP	GO:0051480	regulation of cytosolic calcium ion concentration	9.84027e-05	6
BP	GO:0019218	regulation of steroid metabolic process	9.84027e-05	4
BP	GO:0046822	regulation of nucleocytoplasmic transport	9.84027e-05	4
BP	GO:0045833	negative regulation of lipid metabolic process	0.000101481	4
BP	GO:0046634	regulation of alpha-beta T cell activation	0.000101481	4
BP	GO:0050767	regulation of neurogenesis	0.000104621	6
BP	GO:0042116	macrophage activation	0.000104621	4
BP	GO:1903557	positive regulation of tumor necrosis factor superfamily cytokine production	0.000108186	4
BP	GO:0002685	regulation of leukocyte migration	0.00011005	5
BP	GO:0030072	peptide hormone secretion	0.000114571	5
BP	GO:0045862	positive regulation of proteolysis	0.000116302	6
BP	GO:0007596	blood coagulation	0.000116302	5
BP	GO:0002824	positive regulation of adaptive immune response based on somatic recombination of immune receptors built from immunoglobulin superfamily domains	0.000117615	4
BP	GO:0002369	T cell cytokine production	0.000117615	3
BP	GO:0002724	regulation of T cell cytokine production	0.000117615	3
BP	GO:0051346	negative regulation of hydrolase activity	0.000117615	6
BP	GO:1903706	regulation of hemopoiesis	0.000117615	6
BP	GO:0071900	regulation of protein serine/threonine kinase activity	0.000119007	6
BP	GO:0014066	regulation of phosphatidylinositol 3-kinase signaling	0.000120098	4
BP	GO:0071347	cellular response to interleukin-1	0.000120098	4
BP	GO:0006939	smooth muscle contraction	0.000123992	4
BP	GO:0042307	positive regulation of protein import into nucleus	0.000124712	3
BP	GO:0050817	coagulation	0.000124844	5
BP	GO:0007599	hemostasis	0.000127091	5
BP	GO:0002821	positive regulation of adaptive immune response	0.000134905	4
BP	GO:0021782	glial cell development	0.000134905	4
BP	GO:1990748	cellular detoxification	0.000134905	4
BP	GO:0072593	reactive oxygen species metabolic process	0.000136371	5
BP	GO:0042119	neutrophil activation	0.000141936	3
BP	GO:0002708	positive regulation of lymphocyte mediated immunity	0.000142071	4
BP	GO:0032609	interferon-gamma production	0.000142071	4
BP	GO:0032649	regulation of interferon-gamma production	0.000142071	4
BP	GO:0006476	protein deacetylation	0.000145519	4
BP	GO:0071346	cellular response to interferon-gamma	0.000145519	4
BP	GO:1904019	epithelial cell apoptotic process	0.000145519	4
BP	GO:0060964	regulation of miRNA-mediated gene silencing	0.000148936	3
BP	GO:1904591	positive regulation of protein import	0.000148936	3
BP	GO:0002702	positive regulation of production of molecular mediator of immune response	0.000153968	4
BP	GO:0051101	regulation of DNA binding	0.000158462	4
BP	GO:0006775	fat-soluble vitamin metabolic process	0.000158462	3
BP	GO:0006509	membrane protein ectodomain proteolysis	0.000167819	3
BP	GO:0014009	glial cell proliferation	0.000167819	3
BP	GO:0060147	regulation of post-transcriptional gene silencing	0.000167819	3
BP	GO:1900368	regulation of post-transcriptional gene silencing by RNA	0.000167819	3
BP	GO:0009636	response to toxic substance	0.000176942	5
BP	GO:0032620	interleukin-17 production	0.000176942	3
BP	GO:0032660	regulation of interleukin-17 production	0.000176942	3
BP	GO:0042088	T-helper 1 type immune response	0.000176942	3
BP	GO:1902895	positive regulation of miRNA transcription	0.000176942	3
BP	GO:0060966	regulation of gene silencing by RNA	0.000187952	3
BP	GO:1904707	positive regulation of vascular associated smooth muscle cell proliferation	0.000187952	3
BP	GO:0010951	negative regulation of endopeptidase activity	0.000187991	5
BP	GO:0042542	response to hydrogen peroxide	0.000189331	4
BP	GO:0050708	regulation of protein secretion	0.000190444	5
BP	GO:0035601	protein deacylation	0.000194017	4
BP	GO:0036230	granulocyte activation	0.00019593	3
BP	GO:0045601	regulation of endothelial cell differentiation	0.00019593	3
BP	GO:0045776	negative regulation of blood pressure	0.00019593	3
BP	GO:1905953	negative regulation of lipid localization	0.00019593	3
BP	GO:0030168	platelet activation	0.000196512	4
BP	GO:0035303	regulation of dephosphorylation	0.000196512	4
BP	GO:0061028	establishment of endothelial barrier	0.000206964	3
BP	GO:0032874	positive regulation of stress-activated MAPK cascade	0.000207339	4
BP	GO:0098732	macromolecule deacylation	0.000212902	4
BP	GO:0030225	macrophage differentiation	0.000217951	3
BP	GO:0070304	positive regulation of stress-activated protein kinase signaling cascade	0.000217951	4
BP	GO:0010466	negative regulation of peptidase activity	0.000220506	5
BP	GO:0050804	modulation of chemical synaptic transmission	0.000225601	6
BP	GO:0030522	intracellular receptor signaling pathway	0.00022724	5
BP	GO:0099177	regulation of trans-synaptic signaling	0.00022724	6
BP	GO:0030857	negative regulation of epithelial cell differentiation	0.00022751	3
BP	GO:0043370	regulation of CD4-positive, alpha-beta T cell differentiation	0.00022751	3
BP	GO:0034341	response to interferon-gamma	0.000253296	4
BP	GO:0035196	production of miRNAs involved in gene silencing by miRNA	0.000254304	3
BP	GO:0051960	regulation of nervous system development	0.000254304	6
BP	GO:0002687	positive regulation of leukocyte migration	0.000257532	4
BP	GO:0070555	response to interleukin-1	0.000257532	4
BP	GO:0043270	positive regulation of ion transport	0.000259582	5
BP	GO:0050673	epithelial cell proliferation	0.000261101	6
BP	GO:0045598	regulation of fat cell differentiation	0.000262524	4
BP	GO:0023061	signal release	0.000286446	6
BP	GO:0010883	regulation of lipid storage	0.000293784	3
BP	GO:0042743	hydrogen peroxide metabolic process	0.000293784	3
BP	GO:0006874	cellular calcium ion homeostasis	0.000301559	6
BP	GO:1902105	regulation of leukocyte differentiation	0.000301559	5
BP	GO:0070918	primary sncRNA processing	0.000307569	3
BP	GO:0043535	regulation of blood vessel endothelial cell migration	0.000314744	4
BP	GO:0098754	detoxification	0.000314744	4
BP	GO:0032819	positive regulation of natural killer cell proliferation	0.000314744	2
BP	GO:0033079	immature T cell proliferation	0.000314744	2
BP	GO:0045348	positive regulation of MHC class II biosynthetic process	0.000314744	2
BP	GO:1901731	positive regulation of platelet aggregation	0.000314744	2
BP	GO:0042306	regulation of protein import into nucleus	0.000317513	3
BP	GO:0043388	positive regulation of DNA binding	0.000317513	3
BP	GO:0045580	regulation of T cell differentiation	0.000319856	4
BP	GO:0016052	carbohydrate catabolic process	0.000327246	4
BP	GO:0033619	membrane protein proteolysis	0.000331839	3
BP	GO:0055074	calcium ion homeostasis	0.00033524	6
BP	GO:0051092	positive regulation of NF-kappaB transcription factor activity	0.000341488	4
BP	GO:0002711	positive regulation of T cell mediated immunity	0.000342995	3
BP	GO:0010574	regulation of vascular endothelial growth factor production	0.000342995	3
BP	GO:0046686	response to cadmium ion	0.000342995	3
BP	GO:0051353	positive regulation of oxidoreductase activity	0.000342995	3
BP	GO:1902893	regulation of miRNA transcription	0.000342995	3
BP	GO:1905952	regulation of lipid localization	0.000344784	4
BP	GO:0061614	miRNA transcription	0.000357891	3
BP	GO:0090311	regulation of protein deacetylation	0.000357891	3
BP	GO:0002551	mast cell chemotaxis	0.000366057	2
BP	GO:0051133	regulation of NK T cell activation	0.000366057	2
BP	GO:0106049	regulation of cellular response to osmotic stress	0.000366057	2
BP	GO:1900222	negative regulation of amyloid-beta clearance	0.000366057	2
BP	GO:0035306	positive regulation of dephosphorylation	0.000369439	3
BP	GO:0050994	regulation of lipid catabolic process	0.000369439	3
BP	GO:1904589	regulation of protein import	0.000369439	3
BP	GO:0006606	protein import into nucleus	0.000370883	4
BP	GO:0019932	second-messenger-mediated signaling	0.000383148	5
BP	GO:0031663	lipopolysaccharide-mediated signaling pathway	0.000384902	3
BP	GO:0032613	interleukin-10 production	0.000399736	3
BP	GO:0032615	interleukin-12 production	0.000399736	3
BP	GO:0032653	regulation of interleukin-10 production	0.000399736	3
BP	GO:0032655	regulation of interleukin-12 production	0.000399736	3
BP	GO:0051170	import into nucleus	0.000401072	4
BP	GO:0006913	nucleocytoplasmic transport	0.000405475	5
BP	GO:0051169	nuclear transport	0.000405475	5
BP	GO:0071496	cellular response to external stimulus	0.000410639	5
BP	GO:0001885	endothelial cell development	0.000411879	3
BP	GO:0014015	positive regulation of gliogenesis	0.000411879	3
BP	GO:0019229	regulation of vasoconstriction	0.000411879	3
BP	GO:0006909	phagocytosis	0.000412872	5
BP	GO:0016570	histone modification	0.000414469	6
BP	GO:0072503	cellular divalent inorganic cation homeostasis	0.000414469	6
BP	GO:0032817	regulation of natural killer cell proliferation	0.000414984	2
BP	GO:0097531	mast cell migration	0.000414984	2
BP	GO:0150065	regulation of deacetylase activity	0.000414984	2
BP	GO:0006940	regulation of smooth muscle contraction	0.000424189	3
BP	GO:0060284	regulation of cell development	0.000437263	6
BP	GO:2000514	regulation of CD4-positive, alpha-beta T cell activation	0.000441779	3
BP	GO:0006937	regulation of muscle contraction	0.000453565	4
BP	GO:0046637	regulation of alpha-beta T cell differentiation	0.000458383	3
BP	GO:1901224	positive regulation of NIK/NF-kappaB signaling	0.000458383	3
BP	GO:0060249	anatomical structure homeostasis	0.000458383	5
BP	GO:2001242	regulation of intrinsic apoptotic signaling pathway	0.000459561	4
BP	GO:1905475	regulation of protein localization to membrane	0.000468838	4
BP	GO:0010623	programmed cell death involved in cell development	0.000473158	2
BP	GO:0031053	primary miRNA processing	0.000473158	2
BP	GO:0031392	regulation of prostaglandin biosynthetic process	0.000473158	2
BP	GO:0051132	NK T cell activation	0.000473158	2
BP	GO:0061418	regulation of transcription from RNA polymerase II promoter in response to hypoxia	0.000473158	2
BP	GO:0072540	T-helper 17 cell lineage commitment	0.000473158	2
BP	GO:0046635	positive regulation of alpha-beta T cell activation	0.000487254	3
BP	GO:0070527	platelet aggregation	0.000487254	3
BP	GO:0007204	positive regulation of cytosolic calcium ion concentration	0.000487254	5
BP	GO:0002706	regulation of lymphocyte mediated immunity	0.000488453	4
BP	GO:0043534	blood vessel endothelial cell migration	0.000488453	4
BP	GO:0031056	regulation of histone modification	0.000498075	4
BP	GO:0032890	regulation of organic acid transport	0.000502422	3
BP	GO:0051966	regulation of synaptic transmission, glutamatergic	0.000502422	3
BP	GO:0050766	positive regulation of phagocytosis	0.00052082	3
BP	GO:0050805	negative regulation of synaptic transmission	0.00052082	3
BP	GO:0051235	maintenance of location	0.00052082	5
BP	GO:0001787	natural killer cell proliferation	0.000532021	2
BP	GO:0030213	hyaluronan biosynthetic process	0.000532021	2
BP	GO:0031958	corticosteroid receptor signaling pathway	0.000532021	2
BP	GO:0047484	regulation of response to osmotic stress	0.000532021	2
BP	GO:0050930	induction of positive chemotaxis	0.000532021	2
BP	GO:0050810	regulation of steroid biosynthetic process	0.000535312	3
BP	GO:0010721	negative regulation of cell development	0.000538505	4
BP	GO:0045619	regulation of lymphocyte differentiation	0.000538505	4
BP	GO:0032640	tumor necrosis factor production	0.000547536	4
BP	GO:0032680	regulation of tumor necrosis factor production	0.000547536	4
BP	GO:0007565	female pregnancy	0.000581433	4
BP	GO:0002534	cytokine production involved in inflammatory response	0.000591589	3
BP	GO:0043536	positive regulation of blood vessel endothelial cell migration	0.000591589	3
BP	GO:1900015	regulation of cytokine production involved in inflammatory response	0.000591589	3
BP	GO:0002730	regulation of dendritic cell cytokine production	0.000591589	2
BP	GO:0032725	positive regulation of granulocyte macrophage colony-stimulating factor production	0.000591589	2
BP	GO:0034116	positive regulation of heterotypic cell-cell adhesion	0.000591589	2
BP	GO:0045346	regulation of MHC class II biosynthetic process	0.000591589	2
BP	GO:0051956	negative regulation of amino acid transport	0.000591589	2
BP	GO:2001279	regulation of unsaturated fatty acid biosynthetic process	0.000591589	2
BP	GO:0071706	tumor necrosis factor superfamily cytokine production	0.000591589	4
BP	GO:1903555	regulation of tumor necrosis factor superfamily cytokine production	0.000591589	4
BP	GO:1903201	regulation of oxidative stress-induced cell death	0.000629207	3
BP	GO:0071248	cellular response to metal ion	0.000638041	4
BP	GO:0009306	protein secretion	0.000638041	5
BP	GO:0010038	response to metal ion	0.000643745	5
BP	GO:0035592	establishment of protein localization to extracellular region	0.000643745	5
BP	GO:0010827	regulation of glucose transmembrane transport	0.000646757	3
BP	GO:0070997	neuron death	0.000657996	5
BP	GO:0002371	dendritic cell cytokine production	0.000660813	2
BP	GO:0045342	MHC class II biosynthetic process	0.000660813	2
BP	GO:0045986	negative regulation of smooth muscle contraction	0.000660813	2
BP	GO:0006970	response to osmotic stress	0.000664534	3
BP	GO:0071692	protein localization to extracellular region	0.000703516	5
BP	GO:0006096	glycolytic process	0.000710854	3
BP	GO:0010660	regulation of muscle cell apoptotic process	0.000710854	3
BP	GO:0032872	regulation of stress-activated MAPK cascade	0.000712231	4
BP	GO:0022408	negative regulation of cell-cell adhesion	0.000724458	4
BP	GO:0006757	ATP generation from ADP	0.000725521	3
BP	GO:0042310	vasoconstriction	0.000725521	3
BP	GO:0001818	negative regulation of cytokine production	0.000725521	5
BP	GO:0002295	T-helper cell lineage commitment	0.000725521	2
BP	GO:0002830	positive regulation of type 2 immune response	0.000725521	2
BP	GO:0032604	granulocyte macrophage colony-stimulating factor production	0.000725521	2
BP	GO:0032645	regulation of granulocyte macrophage colony-stimulating factor production	0.000725521	2
BP	GO:0048569	post-embryonic animal organ development	0.000725521	2
BP	GO:2001267	regulation of cysteine-type endopeptidase activity involved in apoptotic signaling pathway	0.000725521	2
BP	GO:0070302	regulation of stress-activated protein kinase signaling cascade	0.000736149	4
BP	GO:0002449	lymphocyte mediated immunity	0.000736149	5
BP	GO:0010921	regulation of phosphatase activity	0.000767348	3
BP	GO:1900182	positive regulation of protein localization to nucleus	0.000767348	3
BP	GO:0044703	multi-organism reproductive process	0.000787966	4
BP	GO:0010657	muscle cell apoptotic process	0.000791313	3
BP	GO:0002827	positive regulation of T-helper 1 type immune response	0.000802399	2
BP	GO:0030730	sequestering of triglyceride	0.000802399	2
BP	GO:1900542	regulation of purine nucleotide metabolic process	0.000812476	3
BP	GO:1904705	regulation of vascular associated smooth muscle cell proliferation	0.000812476	3
BP	GO:1901216	positive regulation of neuron death	0.000837186	3
BP	GO:1990874	vascular associated smooth muscle cell proliferation	0.000837186	3
BP	GO:0017038	protein import	0.000849439	4
BP	GO:0002709	regulation of T cell mediated immunity	0.000858057	3
BP	GO:0006140	regulation of nucleotide metabolic process	0.000858057	3
BP	GO:0008016	regulation of heart contraction	0.000858057	4
BP	GO:0050679	positive regulation of epithelial cell proliferation	0.000858057	4
BP	GO:0010744	positive regulation of macrophage derived foam cell differentiation	0.000876718	2
BP	GO:0032695	negative regulation of interleukin-12 production	0.000876718	2
BP	GO:0044070	regulation of anion transport	0.000879283	3
BP	GO:1903578	regulation of ATP metabolic process	0.000879283	3
BP	GO:0044706	multi-multicellular organism process	0.000880536	4
BP	GO:0046031	ADP metabolic process	0.000903286	3
BP	GO:0070301	cellular response to hydrogen peroxide	0.000903286	3
BP	GO:0035304	regulation of protein dephosphorylation	0.000931178	3
BP	GO:1900407	regulation of cellular response to oxidative stress	0.000952751	3
BP	GO:0043373	CD4-positive, alpha-beta T cell lineage commitment	0.000952751	2
BP	GO:1900221	regulation of amyloid-beta clearance	0.000952751	2
BP	GO:1902004	positive regulation of amyloid-beta formation	0.000952751	2
BP	GO:1903209	positive regulation of oxidative stress-induced cell death	0.000952751	2
BP	GO:0009615	response to virus	0.00096298	5
BP	GO:0071241	cellular response to inorganic substance	0.0009905	4
BP	GO:0097191	extrinsic apoptotic signaling pathway	0.0009905	4
BP	GO:0002690	positive regulation of leukocyte chemotaxis	0.00100453	3
BP	GO:0035249	synaptic transmission, glutamatergic	0.00100453	3
BP	GO:0003073	regulation of systemic arterial blood pressure	0.0010341	3
BP	GO:0046777	protein autophosphorylation	0.00103411	4
BP	GO:0003085	negative regulation of systemic arterial blood pressure	0.00103422	2
BP	GO:0071498	cellular response to fluid shear stress	0.00103422	2
BP	GO:0046330	positive regulation of JNK cascade	0.00105824	3
BP	GO:0010959	regulation of metal ion transport	0.00107131	5
BP	GO:0002532	production of molecular mediator involved in inflammatory response	0.00108667	3
BP	GO:0016575	histone deacetylation	0.00110454	3
BP	GO:0120162	positive regulation of cold-induced thermogenesis	0.00110454	3
BP	GO:0002363	alpha-beta T cell lineage commitment	0.00110454	2
BP	GO:0010226	response to lithium ion	0.00110454	2
BP	GO:0010829	negative regulation of glucose transmembrane transport	0.00110454	2
BP	GO:0010888	negative regulation of lipid storage	0.00110454	2
BP	GO:0032891	negative regulation of organic acid transport	0.00110454	2
BP	GO:0043369	CD4-positive or CD8-positive, alpha-beta T cell lineage commitment	0.00110454	2
BP	GO:0061042	vascular wound healing	0.00110454	2
BP	GO:0072574	hepatocyte proliferation	0.00110454	2
BP	GO:0072575	epithelial cell proliferation involved in liver morphogenesis	0.00110454	2
BP	GO:1903798	regulation of production of miRNAs involved in gene silencing by miRNA	0.00110454	2
BP	GO:0010594	regulation of endothelial cell migration	0.00110454	4
BP	GO:0006165	nucleoside diphosphate phosphorylation	0.001118	3
BP	GO:0019233	sensory perception of pain	0.001118	3
BP	GO:0045639	positive regulation of myeloid cell differentiation	0.001118	3
BP	GO:0050764	regulation of phagocytosis	0.001118	3
BP	GO:0009410	response to xenobiotic stimulus	0.00113086	5
BP	GO:0045732	positive regulation of protein catabolic process	0.00114298	4
BP	GO:0014013	regulation of gliogenesis	0.00114298	3
BP	GO:0046939	nucleotide phosphorylation	0.00114298	3
BP	GO:1902882	regulation of response to oxidative stress	0.00117322	3
BP	GO:0010893	positive regulation of steroid biosynthetic process	0.00117322	2
BP	GO:0019430	removal of superoxide radicals	0.00117322	2
BP	GO:0045723	positive regulation of fatty acid biosynthetic process	0.00117322	2
BP	GO:0046641	positive regulation of alpha-beta T cell proliferation	0.00117322	2
BP	GO:0060353	regulation of cell adhesion molecule production	0.00117322	2
BP	GO:0070920	regulation of production of small RNA involved in gene silencing by RNA	0.00117322	2
BP	GO:0072576	liver morphogenesis	0.00117322	2
BP	GO:0045444	fat cell differentiation	0.00119862	4
BP	GO:0009135	purine nucleoside diphosphate metabolic process	0.00121948	3
BP	GO:0009179	purine ribonucleoside diphosphate metabolic process	0.00121948	3
BP	GO:0031058	positive regulation of histone modification	0.00121948	3
BP	GO:0002922	positive regulation of humoral immune response	0.00124772	2
BP	GO:0032740	positive regulation of interleukin-17 production	0.00124772	2
BP	GO:0035162	embryonic hemopoiesis	0.00124772	2
BP	GO:0036003	positive regulation of transcription from RNA polymerase II promoter in response to stress	0.00124772	2
BP	GO:0045672	positive regulation of osteoclast differentiation	0.00124772	2
BP	GO:1901522	positive regulation of transcription from RNA polymerase II promoter involved in cellular response to chemical stimulus	0.00124772	2
BP	GO:1903792	negative regulation of anion transport	0.00124772	2
BP	GO:1904996	positive regulation of leukocyte adhesion to vascular endothelial cell	0.00124772	2
BP	GO:2000637	positive regulation of miRNA-mediated gene silencing	0.00124772	2
BP	GO:2000737	negative regulation of stem cell differentiation	0.00124772	2
BP	GO:0006090	pyruvate metabolic process	0.00129829	3
BP	GO:0030593	neutrophil chemotaxis	0.00129829	3
BP	GO:0033209	tumor necrosis factor-mediated signaling pathway	0.00132069	3
BP	GO:0072594	establishment of protein localization to organelle	0.00132069	5
BP	GO:0032816	positive regulation of natural killer cell activation	0.00132069	2
BP	GO:0034114	regulation of heterotypic cell-cell adhesion	0.00132069	2
BP	GO:0045662	negative regulation of myoblast differentiation	0.00132069	2
BP	GO:0045932	negative regulation of muscle contraction	0.00132069	2
BP	GO:0050927	positive regulation of positive chemotaxis	0.00132069	2
BP	GO:0060148	positive regulation of post-transcriptional gene silencing	0.00132069	2
BP	GO:0062149	detection of stimulus involved in sensory perception of pain	0.00132069	2
BP	GO:0071450	cellular response to oxygen radical	0.00132069	2
BP	GO:0071451	cellular response to superoxide	0.00132069	2
BP	GO:1900370	positive regulation of post-transcriptional gene silencing by RNA	0.00132069	2
BP	GO:1902993	positive regulation of amyloid precursor protein catabolic process	0.00132069	2
BP	GO:0060047	heart contraction	0.00133041	4
BP	GO:0006766	vitamin metabolic process	0.00137249	3
BP	GO:0090257	regulation of muscle system process	0.00138686	4
BP	GO:0009314	response to radiation	0.00139508	5
BP	GO:1901222	regulation of NIK/NF-kappaB signaling	0.00140227	3
BP	GO:0050926	regulation of positive chemotaxis	0.00140795	2
BP	GO:0060352	cell adhesion molecule production	0.00140795	2
BP	GO:0071549	cellular response to dexamethasone stimulus	0.00140795	2
BP	GO:1904385	cellular response to angiotensin	0.00140795	2
BP	GO:0045936	negative regulation of phosphate metabolic process	0.00140974	5
BP	GO:0010563	negative regulation of phosphorus metabolic process	0.00142179	5
BP	GO:0002456	T cell mediated immunity	0.00145798	3
BP	GO:0009185	ribonucleoside diphosphate metabolic process	0.00145798	3
BP	GO:0010876	lipid localization	0.00148551	5
BP	GO:0031667	response to nutrient levels	0.00148551	5
BP	GO:0031623	receptor internalization	0.00148621	3
BP	GO:1904659	glucose transmembrane transport	0.00148621	3
BP	GO:0002719	negative regulation of cytokine production involved in immune response	0.00148938	2
BP	GO:0007263	nitric oxide mediated signal transduction	0.00148938	2
BP	GO:0009651	response to salt stress	0.00148938	2
BP	GO:0051953	negative regulation of amine transport	0.00148938	2
BP	GO:0003015	heart process	0.00148938	4
BP	GO:0031331	positive regulation of cellular catabolic process	0.00150846	5
BP	GO:0048568	embryonic organ development	0.00150846	5
BP	GO:0030518	intracellular steroid hormone receptor signaling pathway	0.00154342	3
BP	GO:0000303	response to superoxide	0.00156674	2
BP	GO:0002360	T cell lineage commitment	0.00156674	2
BP	GO:0030431	sleep	0.00156674	2
BP	GO:0042104	positive regulation of activated T cell proliferation	0.00156674	2
BP	GO:0050996	positive regulation of lipid catabolic process	0.00156674	2
BP	GO:0072539	T-helper 17 cell differentiation	0.00156674	2
BP	GO:0090312	positive regulation of protein deacetylation	0.00156674	2
BP	GO:0090330	regulation of platelet aggregation	0.00156674	2
BP	GO:1903205	regulation of hydrogen peroxide-induced cell death	0.00156674	2
BP	GO:1903672	positive regulation of sprouting angiogenesis	0.00156674	2
BP	GO:0008645	hexose transmembrane transport	0.00158901	3
BP	GO:0015718	monocarboxylic acid transport	0.00158901	3
BP	GO:0045446	endothelial cell differentiation	0.00158901	3
BP	GO:0015749	monosaccharide transmembrane transport	0.00165994	3
BP	GO:0000305	response to oxygen radical	0.00165994	2
BP	GO:0010667	negative regulation of cardiac muscle cell apoptotic process	0.00165994	2
BP	GO:0030212	hyaluronan metabolic process	0.00165994	2
BP	GO:0097421	liver regeneration	0.00165994	2
BP	GO:0033198	response to ATP	0.00176286	2
BP	GO:0042744	hydrogen peroxide catabolic process	0.00176286	2
BP	GO:0070498	interleukin-1-mediated signaling pathway	0.00176286	2
BP	GO:1903579	negative regulation of ATP metabolic process	0.00176286	2
BP	GO:0001894	tissue homeostasis	0.00176286	4
BP	GO:0046034	ATP metabolic process	0.00178411	4
BP	GO:0002688	regulation of leukocyte chemotaxis	0.00184381	3
BP	GO:0010664	negative regulation of striated muscle cell apoptotic process	0.00186494	2
BP	GO:0035066	positive regulation of histone acetylation	0.00186494	2
BP	GO:0045987	positive regulation of smooth muscle contraction	0.00186494	2
BP	GO:0060055	angiogenesis involved in wound healing	0.00186494	2
BP	GO:0043542	endothelial cell migration	0.00190636	4
BP	GO:0046942	carboxylic acid transport	0.00190636	4
BP	GO:0009991	response to extracellular stimulus	0.00190636	5
BP	GO:0061564	axon development	0.00190636	5
BP	GO:0002764	immune response-regulating signaling pathway	0.00194819	5
BP	GO:0001516	prostaglandin biosynthetic process	0.00194819	2
BP	GO:0002828	regulation of type 2 immune response	0.00194819	2
BP	GO:0010743	regulation of macrophage derived foam cell differentiation	0.00194819	2
BP	GO:0036474	cell death in response to hydrogen peroxide	0.00194819	2
BP	GO:0043372	positive regulation of CD4-positive, alpha-beta T cell differentiation	0.00194819	2
BP	GO:0046457	prostanoid biosynthetic process	0.00194819	2
BP	GO:1900745	positive regulation of p38MAPK cascade	0.00194819	2
BP	GO:1901889	negative regulation of cell junction assembly	0.00194819	2
BP	GO:0071621	granulocyte chemotaxis	0.00196234	3
BP	GO:1990266	neutrophil migration	0.00196234	3
BP	GO:0009132	nucleoside diphosphate metabolic process	0.00204087	3
BP	GO:0048565	digestive tract development	0.00204087	3
BP	GO:0045940	positive regulation of steroid metabolic process	0.00204087	2
BP	GO:0048566	embryonic digestive tract development	0.00204087	2
BP	GO:0050974	detection of mechanical stimulus involved in sensory perception	0.00204087	2
BP	GO:0070050	neuron cellular homeostasis	0.00204087	2
BP	GO:1901099	negative regulation of signal transduction in absence of ligand	0.00204087	2
BP	GO:2001240	negative regulation of extrinsic apoptotic signaling pathway in absence of ligand	0.00204087	2
BP	GO:0010595	positive regulation of endothelial cell migration	0.00206618	3
BP	GO:0034219	carbohydrate transmembrane transport	0.00206618	3
BP	GO:1900180	regulation of protein localization to nucleus	0.0021086	3
BP	GO:0003158	endothelium development	0.00215009	3
BP	GO:0034405	response to fluid shear stress	0.00215009	2
BP	GO:0043467	regulation of generation of precursor metabolites and energy	0.00219169	3
BP	GO:0034504	protein localization to nucleus	0.00222178	4
BP	GO:0043401	steroid hormone mediated signaling pathway	0.00223227	3
BP	GO:0019320	hexose catabolic process	0.00225795	2
BP	GO:0051354	negative regulation of oxidoreductase activity	0.00225795	2
BP	GO:0090050	positive regulation of cell migration involved in sprouting angiogenesis	0.00225795	2
BP	GO:0009581	detection of external stimulus	0.00226661	3
BP	GO:0051047	positive regulation of secretion	0.00237085	4
BP	GO:0010922	positive regulation of phosphatase activity	0.00237085	2
BP	GO:0043368	positive T cell selection	0.00237085	2
BP	GO:0045742	positive regulation of epidermal growth factor receptor signaling pathway	0.00237085	2
BP	GO:0009582	detection of abiotic stimulus	0.00239501	3
BP	GO:0050768	negative regulation of neurogenesis	0.00243749	3
BP	GO:0050921	positive regulation of chemotaxis	0.00243749	3
BP	GO:0034763	negative regulation of transmembrane transport	0.00246078	3
BP	GO:0038061	NIK/NF-kappaB signaling	0.00246078	3
BP	GO:0045727	positive regulation of translation	0.00246078	3
BP	GO:0046328	regulation of JNK cascade	0.00246078	3
BP	GO:0042092	type 2 immune response	0.00246078	2
BP	GO:0045454	cell redox homeostasis	0.00246078	2
BP	GO:0046640	regulation of alpha-beta T cell proliferation	0.00246078	2
BP	GO:0071276	cellular response to cadmium ion	0.00246078	2
BP	GO:2000758	positive regulation of peptidyl-lysine acetylation	0.00246078	2
BP	GO:0007162	negative regulation of cell adhesion	0.00246118	4
BP	GO:0050890	cognition	0.00248717	4
BP	GO:0030183	B cell differentiation	0.00248791	3
BP	GO:0032147	activation of protein kinase activity	0.00248791	3
BP	GO:0055123	digestive system development	0.00248791	3
BP	GO:0071456	cellular response to hypoxia	0.00253462	3
BP	GO:0002701	negative regulation of production of molecular mediator of immune response	0.00254747	2
BP	GO:0010742	macrophage derived foam cell differentiation	0.00254747	2
BP	GO:0032814	regulation of natural killer cell activation	0.00254747	2
BP	GO:0035886	vascular associated smooth muscle cell differentiation	0.00254747	2
BP	GO:0045622	regulation of T-helper cell differentiation	0.00254747	2
BP	GO:1901186	positive regulation of ERBB signaling pathway	0.00254747	2
BP	GO:1904037	positive regulation of epithelial cell apoptotic process	0.00254747	2
BP	GO:0009416	response to light stimulus	0.00256389	4
BP	GO:0051961	negative regulation of nervous system development	0.00260384	3
BP	GO:1901214	regulation of neuron death	0.00263072	4
BP	GO:0009411	response to UV	0.00263072	3
BP	GO:0106106	cold-induced thermogenesis	0.00263072	3
BP	GO:0120161	regulation of cold-induced thermogenesis	0.00263072	3
BP	GO:0045923	positive regulation of fatty acid metabolic process	0.00263072	2
BP	GO:0046365	monosaccharide catabolic process	0.00263072	2
BP	GO:0071470	cellular response to osmotic stress	0.00263072	2
BP	GO:0090077	foam cell differentiation	0.00263072	2
BP	GO:0097242	amyloid-beta clearance	0.00263072	2
BP	GO:1901031	regulation of response to reactive oxygen species	0.00263072	2
BP	GO:1904994	regulation of leukocyte adhesion to vascular endothelial cell	0.00263072	2
BP	GO:2000516	positive regulation of CD4-positive, alpha-beta T cell activation	0.00263072	2
BP	GO:2000377	regulation of reactive oxygen species metabolic process	0.00265918	3
BP	GO:0010821	regulation of mitochondrion organization	0.00270726	3
BP	GO:0015849	organic acid transport	0.00274356	4
BP	GO:0046633	alpha-beta T cell proliferation	0.00274356	2
BP	GO:0051955	regulation of amino acid transport	0.00274356	2
BP	GO:0072538	T-helper 17 type immune response	0.00274356	2
BP	GO:0036294	cellular response to decreased oxygen levels	0.0028467	3
BP	GO:0032733	positive regulation of interleukin-10 production	0.00286939	2
BP	GO:0071548	response to dexamethasone	0.00286939	2
BP	GO:0008202	steroid metabolic process	0.00288351	4
BP	GO:0009895	negative regulation of catabolic process	0.00291202	4
BP	GO:0097530	granulocyte migration	0.00298529	3
BP	GO:0050999	regulation of nitric-oxide synthase activity	0.00298529	2
BP	GO:0055090	acylglycerol homeostasis	0.00298529	2
BP	GO:0070328	triglyceride homeostasis	0.00298529	2
BP	GO:0008643	carbohydrate transport	0.00308461	3
BP	GO:0031063	regulation of histone deacetylation	0.0031191	2
BP	GO:1902107	positive regulation of leukocyte differentiation	0.00312836	3
BP	GO:1903708	positive regulation of hemopoiesis	0.00312836	3
BP	GO:1990845	adaptive thermogenesis	0.00323371	3
BP	GO:0045840	positive regulation of mitotic nuclear division	0.00323371	2
BP	GO:0045981	positive regulation of nucleotide metabolic process	0.00323371	2
BP	GO:1900544	positive regulation of purine nucleotide metabolic process	0.00323371	2
BP	GO:2001239	regulation of extrinsic apoptotic signaling pathway in absence of ligand	0.00323371	2
BP	GO:0010506	regulation of autophagy	0.00325486	4
BP	GO:0042113	B cell activation	0.00325486	4
BP	GO:0050806	positive regulation of synaptic transmission	0.00332365	3
BP	GO:0001754	eye photoreceptor cell differentiation	0.0033361	2
BP	GO:0002920	regulation of humoral immune response	0.0033361	2
BP	GO:0006110	regulation of glycolytic process	0.0033361	2
BP	GO:0008631	intrinsic apoptotic signaling pathway in response to oxidative stress	0.0033361	2
BP	GO:0016572	histone phosphorylation	0.0033361	2
BP	GO:0045933	positive regulation of muscle contraction	0.0033361	2
BP	GO:0046006	regulation of activated T cell proliferation	0.0033361	2
BP	GO:0007568	aging	0.00340562	3
BP	GO:0010665	regulation of cardiac muscle cell apoptotic process	0.00345225	2
BP	GO:0032309	icosanoid secretion	0.00345225	2
BP	GO:0035307	positive regulation of protein dephosphorylation	0.00345225	2
BP	GO:0045581	negative regulation of T cell differentiation	0.00345225	2
BP	GO:0046677	response to antibiotic	0.00345225	2
BP	GO:1900744	regulation of p38MAPK cascade	0.00345225	2
BP	GO:0030336	negative regulation of cell migration	0.00354204	4
BP	GO:0071453	cellular response to oxygen levels	0.00354837	3
BP	GO:0043618	regulation of transcription from RNA polymerase II promoter in response to stress	0.00358776	2
BP	GO:0051048	negative regulation of secretion	0.00359966	3
BP	GO:0071466	cellular response to xenobiotic stimulus	0.00365603	3
BP	GO:0010543	regulation of platelet activation	0.00369661	2
BP	GO:0010662	regulation of striated muscle cell apoptotic process	0.00369661	2
BP	GO:0043114	regulation of vascular permeability	0.00369661	2
BP	GO:0045747	positive regulation of Notch signaling pathway	0.00369661	2
BP	GO:0050798	activated T cell proliferation	0.00369661	2
BP	GO:1901985	positive regulation of protein acetylation	0.00369661	2
BP	GO:1902003	regulation of amyloid-beta formation	0.00369661	2
BP	GO:0051099	positive regulation of binding	0.00380362	3
BP	GO:0010656	negative regulation of muscle cell apoptotic process	0.00382039	2
BP	GO:0010659	cardiac muscle cell apoptotic process	0.00382039	2
BP	GO:0035094	response to nicotine	0.00382039	2
BP	GO:0042304	regulation of fatty acid biosynthetic process	0.00382039	2
BP	GO:0045058	T cell selection	0.00382039	2
BP	GO:0010950	positive regulation of endopeptidase activity	0.00394517	3
BP	GO:0006692	prostanoid metabolic process	0.00394517	2
BP	GO:0006693	prostaglandin metabolic process	0.00394517	2
BP	GO:0031281	positive regulation of cyclase activity	0.00394517	2
BP	GO:0043457	regulation of cellular respiration	0.00394517	2
BP	GO:0046638	positive regulation of alpha-beta T cell differentiation	0.00394517	2
BP	GO:0006694	steroid biosynthetic process	0.00398909	3
BP	GO:0015711	organic anion transport	0.00398909	4
BP	GO:2000146	negative regulation of cell motility	0.00398909	4
BP	GO:0010658	striated muscle cell apoptotic process	0.00407095	2
BP	GO:0050982	detection of mechanical stimulus	0.00407095	2
BP	GO:0060688	regulation of morphogenesis of a branching structure	0.00407095	2
BP	GO:0042742	defense response to bacterium	0.00408822	4
BP	GO:0001936	regulation of endothelial cell proliferation	0.00415147	3
BP	GO:0006941	striated muscle contraction	0.00415147	3
BP	GO:0051098	regulation of binding	0.00415337	4
BP	GO:0006636	unsaturated fatty acid biosynthetic process	0.00419767	2
BP	GO:0038093	Fc receptor signaling pathway	0.00419767	2
BP	GO:0051271	negative regulation of cellular component movement	0.00425182	4
BP	GO:0009266	response to temperature stimulus	0.00425182	3
BP	GO:2001257	regulation of cation channel activity	0.00425182	3
BP	GO:0010718	positive regulation of epithelial to mesenchymal transition	0.00432531	2
BP	GO:0043620	regulation of DNA-templated transcription in response to stress	0.00432531	2
BP	GO:0071385	cellular response to glucocorticoid stimulus	0.00432531	2
BP	GO:0006109	regulation of carbohydrate metabolic process	0.00443138	3
BP	GO:0045661	regulation of myoblast differentiation	0.00447024	2
BP	GO:0071715	icosanoid transport	0.00447024	2
BP	GO:0001906	cell killing	0.00455142	3
BP	GO:0002040	sprouting angiogenesis	0.00458881	3
BP	GO:0002763	positive regulation of myeloid leukocyte differentiation	0.00458881	2
BP	GO:0043470	regulation of carbohydrate catabolic process	0.00458881	2
BP	GO:0045620	negative regulation of lymphocyte differentiation	0.00458881	2
BP	GO:0048008	platelet-derived growth factor receptor signaling pathway	0.00458881	2
BP	GO:1902991	regulation of amyloid precursor protein catabolic process	0.00458881	2
BP	GO:1904645	response to amyloid-beta	0.00458881	2
BP	GO:0031099	regeneration	0.00470716	3
BP	GO:0042326	negative regulation of phosphorylation	0.00470716	4
BP	GO:0050678	regulation of epithelial cell proliferation	0.00470716	4
BP	GO:0034205	amyloid-beta formation	0.00472486	2
BP	GO:0061756	leukocyte adhesion to vascular endothelial cell	0.00472486	2
BP	GO:0009755	hormone-mediated signaling pathway	0.00482651	3
BP	GO:0001541	ovarian follicle development	0.0048678	2
BP	GO:0038066	p38MAPK cascade	0.0048678	2
BP	GO:0046456	icosanoid biosynthetic process	0.0048678	2
BP	GO:0010952	positive regulation of peptidase activity	0.00494567	3
BP	GO:0048010	vascular endothelial growth factor receptor signaling pathway	0.00502406	2
BP	GO:0001935	endothelial cell proliferation	0.00507229	3
BP	GO:0031334	positive regulation of protein-containing complex assembly	0.00507229	3
BP	GO:0035065	regulation of histone acetylation	0.00514531	2
BP	GO:0043666	regulation of phosphoprotein phosphatase activity	0.00514531	2
BP	GO:0045599	negative regulation of fat cell differentiation	0.00514531	2
BP	GO:0051785	positive regulation of nuclear division	0.00514531	2
BP	GO:0071384	cellular response to corticosteroid stimulus	0.00514531	2
BP	GO:2000351	regulation of endothelial cell apoptotic process	0.00514531	2
BP	GO:0006163	purine nucleotide metabolic process	0.00514569	4
BP	GO:0042176	regulation of protein catabolic process	0.0051858	4
BP	GO:0040013	negative regulation of locomotion	0.00522608	4
BP	GO:0046324	regulation of glucose import	0.00527307	2
BP	GO:0046888	negative regulation of hormone secretion	0.00527307	2
BP	GO:1903078	positive regulation of protein localization to plasma membrane	0.00527307	2
BP	GO:1903670	regulation of sprouting angiogenesis	0.00527307	2
BP	GO:0048167	regulation of synaptic plasticity	0.00528025	3
BP	GO:0071674	mononuclear cell migration	0.00534841	3
BP	GO:0043254	regulation of protein-containing complex assembly	0.00541755	4
BP	GO:0034113	heterotypic cell-cell adhesion	0.00542032	2
BP	GO:1901888	regulation of cell junction assembly	0.00547973	3
BP	GO:0019722	calcium-mediated signaling	0.00554923	3
BP	GO:0022617	extracellular matrix disassembly	0.00556228	2
BP	GO:0046530	photoreceptor cell differentiation	0.00556228	2
BP	GO:2000736	regulation of stem cell differentiation	0.00556228	2
BP	GO:0002064	epithelial cell development	0.00559308	3
BP	GO:0071383	cellular response to steroid hormone stimulus	0.00559308	3
BP	GO:0015800	acidic amino acid transport	0.00571837	2
BP	GO:0007623	circadian rhythm	0.00572721	3
BP	GO:0045216	cell-cell junction organization	0.00572721	3
BP	GO:0045670	regulation of osteoclast differentiation	0.00586912	2
BP	GO:0050918	positive chemotaxis	0.00586912	2
BP	GO:0045637	regulation of myeloid cell differentiation	0.00594168	3
BP	GO:0014823	response to activity	0.00600716	2
BP	GO:0031100	animal organ regeneration	0.00600716	2
BP	GO:0031343	positive regulation of cell killing	0.00600716	2
BP	GO:0072577	endothelial cell apoptotic process	0.00600716	2
BP	GO:1905330	regulation of morphogenesis of an epithelium	0.00600716	2
BP	GO:0072521	purine-containing compound metabolic process	0.00602213	4
BP	GO:0048863	stem cell differentiation	0.00613215	3
BP	GO:0038034	signal transduction in absence of ligand	0.00615279	2
BP	GO:0050435	amyloid-beta metabolic process	0.00615279	2
BP	GO:0097192	extrinsic apoptotic signaling pathway in absence of ligand	0.00615279	2
BP	GO:0001503	ossification	0.00619178	4
BP	GO:0034764	positive regulation of transmembrane transport	0.00625822	3
BP	GO:0016311	dephosphorylation	0.00628118	4
BP	GO:0051926	negative regulation of calcium ion transport	0.00629923	2
BP	GO:1904377	positive regulation of protein localization to cell periphery	0.00629923	2
BP	GO:0002683	negative regulation of immune system process	0.00641668	4
BP	GO:0043491	protein kinase B signaling	0.00645372	3
BP	GO:0042987	amyloid precursor protein catabolic process	0.00645372	2
BP	GO:2000756	regulation of peptidyl-lysine acetylation	0.00645372	2
BP	GO:0002377	immunoglobulin production	0.00661159	3
BP	GO:0050795	regulation of behavior	0.00662414	2
BP	GO:0007409	axonogenesis	0.00663876	4
BP	GO:0048732	gland development	0.0066852	4
BP	GO:0006801	superoxide metabolic process	0.00716923	2
BP	GO:0050920	regulation of chemotaxis	0.00717165	3
BP	GO:0042058	regulation of epidermal growth factor receptor signaling pathway	0.0073384	2
BP	GO:0051145	smooth muscle cell differentiation	0.0073384	2
BP	GO:0002637	regulation of immunoglobulin production	0.00752558	2
BP	GO:0010822	positive regulation of mitochondrion organization	0.00771469	2
BP	GO:0006024	glycosaminoglycan biosynthetic process	0.00790572	2
BP	GO:0007411	axon guidance	0.00793215	3
BP	GO:0097485	neuron projection guidance	0.00801626	3
BP	GO:0006919	activation of cysteine-type endopeptidase activity involved in apoptotic process	0.00806268	2
BP	GO:0045913	positive regulation of carbohydrate metabolic process	0.00806268	2
BP	GO:0055117	regulation of cardiac muscle contraction	0.00806268	2
BP	GO:0031279	regulation of cyclase activity	0.00822568	2
BP	GO:0033077	T cell differentiation in thymus	0.00822568	2
BP	GO:0090049	regulation of cell migration involved in sprouting angiogenesis	0.00822568	2
BP	GO:0022411	cellular component disassembly	0.00822568	4
BP	GO:0098657	import into cell	0.00822568	3
BP	GO:0032418	lysosome localization	0.00838749	2
BP	GO:0046323	glucose import	0.00838749	2
BP	GO:1901184	regulation of ERBB signaling pathway	0.00838749	2
BP	GO:1990849	vacuolar localization	0.00838749	2
BP	GO:0051402	neuron apoptotic process	0.00846497	3
BP	GO:0019318	hexose metabolic process	0.00855168	3
BP	GO:0006023	aminoglycan biosynthetic process	0.00856494	2
BP	GO:1901617	organic hydroxy compound biosynthetic process	0.00862939	3
BP	GO:0045445	myoblast differentiation	0.00875302	2
BP	GO:0006898	receptor-mediated endocytosis	0.00890304	3
BP	GO:0043242	negative regulation of protein-containing complex disassembly	0.00893277	2
BP	GO:1901983	regulation of protein acetylation	0.00893277	2
BP	GO:0034765	regulation of ion transmembrane transport	0.00911569	4
BP	GO:0051924	regulation of calcium ion transport	0.00936254	3
BP	GO:0050886	endocrine process	0.00951929	2
BP	GO:0071229	cellular response to acid chemical	0.00951929	2
BP	GO:0098586	cellular response to virus	0.00951929	2
BP	GO:0034103	regulation of tissue remodeling	0.00972478	2
BP	GO:0009117	nucleotide metabolic process	0.00978232	4
BP	GO:0010638	positive regulation of organelle organization	0.00978232	4
BP	GO:0001960	negative regulation of cytokine-mediated signaling pathway	0.00988924	2
BP	GO:0009791	post-embryonic development	0.00988924	2
BP	GO:0045069	regulation of viral genome replication	0.00988924	2
BP	GO:0090150	establishment of protein localization to membrane	0.0100757	3
BP	GO:0034644	cellular response to UV	0.0100757	2
BP	GO:1903510	mucopolysaccharide metabolic process	0.0100757	2
BP	GO:0006091	generation of precursor metabolites and energy	0.0101822	4
BP	GO:0044089	positive regulation of cellular component biogenesis	0.0101822	4
BP	GO:0005996	monosaccharide metabolic process	0.0102084	3
BP	GO:0006753	nucleoside phosphate metabolic process	0.0102084	4
BP	GO:0001776	leukocyte homeostasis	0.0102084	2
BP	GO:0007589	body fluid secretion	0.0102084	2
BP	GO:0051781	positive regulation of cell division	0.0102084	2
BP	GO:0070098	chemokine-mediated signaling pathway	0.0102084	2
BP	GO:0032412	regulation of ion transmembrane transporter activity	0.0103873	3
BP	GO:0006835	dicarboxylic acid transport	0.0106292	2
BP	GO:0019217	regulation of fatty acid metabolic process	0.0108191	2
BP	GO:0051952	regulation of amine transport	0.0108191	2
BP	GO:0060761	negative regulation of response to cytokine stimulus	0.0108191	2
BP	GO:0002275	myeloid cell activation involved in immune response	0.0110099	2
BP	GO:0002793	positive regulation of peptide secretion	0.0110099	2
BP	GO:0030101	natural killer cell activation	0.0110099	2
BP	GO:0002042	cell migration involved in sprouting angiogenesis	0.0111897	2
BP	GO:0045582	positive regulation of T cell differentiation	0.0111897	2
BP	GO:1901655	cellular response to ketone	0.0111897	2
BP	GO:1905954	positive regulation of lipid localization	0.0111897	2
BP	GO:0022898	regulation of transmembrane transporter activity	0.0113411	3
BP	GO:0042982	amyloid precursor protein metabolic process	0.011394	2
BP	GO:1903532	positive regulation of secretion by cell	0.0114291	3
BP	GO:0006942	regulation of striated muscle contraction	0.0115873	2
BP	GO:0030316	osteoclast differentiation	0.0115873	2
BP	GO:0008593	regulation of Notch signaling pathway	0.0117692	2
BP	GO:1990868	response to chemokine	0.0117692	2
BP	GO:1990869	cellular response to chemokine	0.0117692	2
BP	GO:2001237	negative regulation of extrinsic apoptotic signaling pathway	0.0117692	2
BP	GO:0015908	fatty acid transport	0.0122227	2
BP	GO:0015837	amine transport	0.0124327	2
BP	GO:0031341	regulation of cell killing	0.0124327	2
BP	GO:0032963	collagen metabolic process	0.0126569	2
BP	GO:0010717	regulation of epithelial to mesenchymal transition	0.012856	2
BP	GO:0062014	negative regulation of small molecule metabolic process	0.012856	2
BP	GO:1902106	negative regulation of leukocyte differentiation	0.012856	2
BP	GO:1903076	regulation of protein localization to plasma membrane	0.0130828	2
BP	GO:0051607	defense response to virus	0.0130987	3
BP	GO:0006470	protein dephosphorylation	0.0131923	3
BP	GO:0140546	defense response to symbiont	0.0131923	3
BP	GO:0002444	myeloid leukocyte mediated immunity	0.0132428	2
BP	GO:0034766	negative regulation of ion transmembrane transport	0.0132428	2
BP	GO:0050830	defense response to Gram-positive bacterium	0.0132428	2
BP	GO:0008585	female gonad development	0.0134715	2
BP	GO:1903707	negative regulation of hemopoiesis	0.0137016	2
BP	GO:0048511	rhythmic process	0.0138435	3
BP	GO:0008637	apoptotic mitochondrial changes	0.0139047	2
BP	GO:0045621	positive regulation of lymphocyte differentiation	0.0139047	2
BP	GO:0007173	epidermal growth factor receptor signaling pathway	0.0141372	2
BP	GO:0009408	response to heat	0.0143273	2
BP	GO:0046545	development of primary female sexual characteristics	0.0143273	2
BP	GO:0071887	leukocyte apoptotic process	0.0143273	2
BP	GO:0090263	positive regulation of canonical Wnt signaling pathway	0.0143273	2
BP	GO:0043266	regulation of potassium ion transport	0.014562	2
BP	GO:0032409	regulation of transporter activity	0.0147199	3
BP	GO:0001938	positive regulation of endothelial cell proliferation	0.0147681	2
BP	GO:0007088	regulation of mitotic nuclear division	0.0147681	2
BP	GO:0030198	extracellular matrix organization	0.0149315	3
BP	GO:0002698	negative regulation of immune effector process	0.01499	2
BP	GO:0043062	extracellular structure organization	0.0150302	3
BP	GO:0045229	external encapsulating structure organization	0.0152743	3
BP	GO:0070372	regulation of ERK1 and ERK2 cascade	0.0153893	3
BP	GO:0003014	renal system process	0.0154055	2
BP	GO:0042303	molting cycle	0.0154055	2
BP	GO:0042633	hair cycle	0.0154055	2
BP	GO:0033559	unsaturated fatty acid metabolic process	0.0154514	2
BP	GO:0002676	regulation of chronic inflammatory response	0.0154514	1
BP	GO:0003093	regulation of glomerular filtration	0.0154514	1
BP	GO:0010749	regulation of nitric oxide mediated signal transduction	0.0154514	1
BP	GO:0030388	fructose 1,6-bisphosphate metabolic process	0.0154514	1
BP	GO:0045625	regulation of T-helper 1 cell differentiation	0.0154514	1
BP	GO:0060947	cardiac vascular smooth muscle cell differentiation	0.0154514	1
BP	GO:0070091	glucagon secretion	0.0154514	1
BP	GO:0070092	regulation of glucagon secretion	0.0154514	1
BP	GO:0090037	positive regulation of protein kinase C signaling	0.0154514	1
BP	GO:0097050	type B pancreatic cell apoptotic process	0.0154514	1
BP	GO:0098917	retrograde trans-synaptic signaling	0.0154514	1
BP	GO:1901725	regulation of histone deacetylase activity	0.0154514	1
BP	GO:1902510	regulation of apoptotic DNA fragmentation	0.0154514	1
BP	GO:1902884	positive regulation of response to oxidative stress	0.0154514	1
BP	GO:2000048	negative regulation of cell-cell adhesion mediated by cadherin	0.0154514	1
BP	GO:2000121	regulation of removal of superoxide radicals	0.0154514	1
BP	GO:2000347	positive regulation of hepatocyte proliferation	0.0154514	1
BP	GO:2000659	regulation of interleukin-1-mediated signaling pathway	0.0154514	1
BP	GO:2001269	positive regulation of cysteine-type endopeptidase activity involved in apoptotic signaling pathway	0.0154514	1
BP	GO:0002761	regulation of myeloid leukocyte differentiation	0.0158131	2
BP	GO:0035967	cellular response to topologically incorrect protein	0.0158131	2
BP	GO:0042752	regulation of circadian rhythm	0.0158131	2
BP	GO:0032368	regulation of lipid transport	0.0160525	2
BP	GO:0051897	positive regulation of protein kinase B signaling	0.0162932	2
BP	GO:0030203	glycosaminoglycan metabolic process	0.016386	2
BP	GO:0002455	humoral immune response mediated by circulating immunoglobulin	0.016386	2
BP	GO:0006690	icosanoid metabolic process	0.016386	2
BP	GO:0038127	ERBB signaling pathway	0.016386	2
BP	GO:0071482	cellular response to light stimulus	0.016386	2
BP	GO:0002327	immature B cell differentiation	0.016386	1
BP	GO:0002732	positive regulation of dendritic cell cytokine production	0.016386	1
BP	GO:0006527	arginine catabolic process	0.016386	1
BP	GO:0014831	gastro-intestinal system smooth muscle contraction	0.016386	1
BP	GO:0031284	positive regulation of guanylate cyclase activity	0.016386	1
BP	GO:0031642	negative regulation of myelination	0.016386	1
BP	GO:0032351	negative regulation of hormone metabolic process	0.016386	1
BP	GO:0033210	leptin-mediated signaling pathway	0.016386	1
BP	GO:0042447	hormone catabolic process	0.016386	1
BP	GO:0042762	regulation of sulfur metabolic process	0.016386	1
BP	GO:0043619	regulation of transcription from RNA polymerase II promoter in response to oxidative stress	0.016386	1
BP	GO:0044557	relaxation of smooth muscle	0.016386	1
BP	GO:0045628	regulation of T-helper 2 cell differentiation	0.016386	1
BP	GO:0048103	somatic stem cell division	0.016386	1
BP	GO:0051610	serotonin uptake	0.016386	1
BP	GO:0070243	regulation of thymocyte apoptotic process	0.016386	1
BP	GO:0071492	cellular response to UV-A	0.016386	1
BP	GO:0071679	commissural neuron axon guidance	0.016386	1
BP	GO:0071803	positive regulation of podosome assembly	0.016386	1
BP	GO:0097084	vascular associated smooth muscle cell development	0.016386	1
BP	GO:1901030	positive regulation of mitochondrial outer membrane permeabilization involved in apoptotic signaling pathway	0.016386	1
BP	GO:1901533	negative regulation of hematopoietic progenitor cell differentiation	0.016386	1
BP	GO:1901856	negative regulation of cellular respiration	0.016386	1
BP	GO:1902667	regulation of axon guidance	0.016386	1
BP	GO:1903799	negative regulation of production of miRNAs involved in gene silencing by miRNA	0.016386	1
BP	GO:1905050	positive regulation of metallopeptidase activity	0.016386	1
BP	GO:2001223	negative regulation of neuron migration	0.016386	1
BP	GO:0010811	positive regulation of cell-substrate adhesion	0.016531	2
BP	GO:0016042	lipid catabolic process	0.016531	3
BP	GO:0002768	immune response-regulating cell surface receptor signaling pathway	0.0166482	3
BP	GO:0002244	hematopoietic progenitor cell differentiation	0.0167147	2
BP	GO:0022612	gland morphogenesis	0.0167147	2
BP	GO:0032355	response to estradiol	0.0167147	2
BP	GO:0046660	female sex differentiation	0.0169224	2
BP	GO:0046683	response to organophosphorus	0.0169224	2
BP	GO:1904375	regulation of protein localization to cell periphery	0.0169224	2
BP	GO:0043244	regulation of protein-containing complex disassembly	0.0171305	2
BP	GO:0043280	positive regulation of cysteine-type endopeptidase activity involved in apoptotic process	0.0171305	2
BP	GO:0050868	negative regulation of T cell activation	0.0171305	2
BP	GO:0070371	ERK1 and ERK2 cascade	0.0173341	3
BP	GO:0001921	positive regulation of receptor recycling	0.0173341	1
BP	GO:0002674	negative regulation of acute inflammatory response	0.0173341	1
BP	GO:0002863	positive regulation of inflammatory response to antigenic stimulus	0.0173341	1
BP	GO:0006047	UDP-N-acetylglucosamine metabolic process	0.0173341	1
BP	GO:0010459	negative regulation of heart rate	0.0173341	1
BP	GO:0014842	regulation of skeletal muscle satellite cell proliferation	0.0173341	1
BP	GO:0032782	bile acid secretion	0.0173341	1
BP	GO:0032966	negative regulation of collagen biosynthetic process	0.0173341	1
BP	GO:0033212	iron import into cell	0.0173341	1
BP	GO:0045602	negative regulation of endothelial cell differentiation	0.0173341	1
BP	GO:0048521	negative regulation of behavior	0.0173341	1
BP	GO:0051549	positive regulation of keratinocyte migration	0.0173341	1
BP	GO:0051798	positive regulation of hair follicle development	0.0173341	1
BP	GO:0060019	radial glial cell differentiation	0.0173341	1
BP	GO:0070254	mucus secretion	0.0173341	1
BP	GO:1900272	negative regulation of long-term synaptic potentiation	0.0173341	1
BP	GO:1903624	regulation of DNA catabolic process	0.0173341	1
BP	GO:1903800	positive regulation of production of miRNAs involved in gene silencing by miRNA	0.0173341	1
BP	GO:2000628	regulation of miRNA metabolic process	0.0173341	1
BP	GO:0001101	response to acid chemical	0.0178025	2
BP	GO:2000027	regulation of animal organ morphogenesis	0.0178025	2
BP	GO:0001933	negative regulation of protein phosphorylation	0.0178708	3
BP	GO:0031346	positive regulation of cell projection organization	0.0178708	3
BP	GO:0006022	aminoglycan metabolic process	0.0181769	2
BP	GO:0006956	complement activation	0.0181769	2
BP	GO:0006612	protein targeting to membrane	0.0181769	2
BP	GO:0007498	mesoderm development	0.0181769	2
BP	GO:0010565	regulation of cellular ketone metabolic process	0.0181769	2
BP	GO:0001973	G protein-coupled adenosine receptor signaling pathway	0.0181769	1
BP	GO:0002087	regulation of respiratory gaseous exchange by nervous system process	0.0181769	1
BP	GO:0003084	positive regulation of systemic arterial blood pressure	0.0181769	1
BP	GO:0010713	negative regulation of collagen metabolic process	0.0181769	1
BP	GO:0014857	regulation of skeletal muscle cell proliferation	0.0181769	1
BP	GO:0031272	regulation of pseudopodium assembly	0.0181769	1
BP	GO:0031274	positive regulation of pseudopodium assembly	0.0181769	1
BP	GO:0032372	negative regulation of sterol transport	0.0181769	1
BP	GO:0032375	negative regulation of cholesterol transport	0.0181769	1
BP	GO:0032494	response to peptidoglycan	0.0181769	1
BP	GO:0032621	interleukin-18 production	0.0181769	1
BP	GO:0032661	regulation of interleukin-18 production	0.0181769	1
BP	GO:0032736	positive regulation of interleukin-13 production	0.0181769	1
BP	GO:0034616	response to laminar fluid shear stress	0.0181769	1
BP	GO:0035588	G protein-coupled purinergic receptor signaling pathway	0.0181769	1
BP	GO:0035745	T-helper 2 cell cytokine production	0.0181769	1
BP	GO:0042921	glucocorticoid receptor signaling pathway	0.0181769	1
BP	GO:0045741	positive regulation of epidermal growth factor-activated receptor activity	0.0181769	1
BP	GO:0045820	negative regulation of glycolytic process	0.0181769	1
BP	GO:0061620	glycolytic process through glucose-6-phosphate	0.0181769	1
BP	GO:0070424	regulation of nucleotide-binding oligomerization domain containing signaling pathway	0.0181769	1
BP	GO:0070486	leukocyte aggregation	0.0181769	1
BP	GO:1900452	regulation of long-term synaptic depression	0.0181769	1
BP	GO:1901298	regulation of hydrogen peroxide-mediated programmed cell death	0.0181769	1
BP	GO:1904925	positive regulation of autophagy of mitochondrion in response to mitochondrial depolarization	0.0181769	1
BP	GO:2000551	regulation of T-helper 2 cell cytokine production	0.0181769	1
BP	GO:0061041	regulation of wound healing	0.0182749	2
BP	GO:0001889	liver development	0.0184659	2
BP	GO:0014074	response to purine-containing compound	0.0184659	2
BP	GO:0019079	viral genome replication	0.0184659	2
BP	GO:2001235	positive regulation of apoptotic signaling pathway	0.0184659	2
BP	GO:0002831	regulation of response to biotic stimulus	0.0186333	3
BP	GO:0030879	mammary gland development	0.01869	2
BP	GO:1904062	regulation of cation transmembrane transport	0.0187381	3
BP	GO:0045667	regulation of osteoblast differentiation	0.0189149	2
BP	GO:0061008	hepaticobiliary system development	0.0190309	2
BP	GO:0010958	regulation of amino acid import across plasma membrane	0.0190309	1
BP	GO:0014841	skeletal muscle satellite cell proliferation	0.0190309	1
BP	GO:0031282	regulation of guanylate cyclase activity	0.0190309	1
BP	GO:0032306	regulation of prostaglandin secretion	0.0190309	1
BP	GO:0032308	positive regulation of prostaglandin secretion	0.0190309	1
BP	GO:0042136	neurotransmitter biosynthetic process	0.0190309	1
BP	GO:0042754	negative regulation of circadian rhythm	0.0190309	1
BP	GO:0050966	detection of mechanical stimulus involved in sensory perception of pain	0.0190309	1
BP	GO:0051547	regulation of keratinocyte migration	0.0190309	1
BP	GO:0051589	negative regulation of neurotransmitter transport	0.0190309	1
BP	GO:0061043	regulation of vascular wound healing	0.0190309	1
BP	GO:0061615	glycolytic process through fructose-6-phosphate	0.0190309	1
BP	GO:0070141	response to UV-A	0.0190309	1
BP	GO:0071801	regulation of podosome assembly	0.0190309	1
BP	GO:1901857	positive regulation of cellular respiration	0.0190309	1
BP	GO:1902947	regulation of tau-protein kinase activity	0.0190309	1
BP	GO:1903789	regulation of amino acid transmembrane transport	0.0190309	1
BP	GO:1904294	positive regulation of ERAD pathway	0.0190309	1
BP	GO:1904923	regulation of autophagy of mitochondrion in response to mitochondrial depolarization	0.0190309	1
BP	GO:1905065	positive regulation of vascular associated smooth muscle cell differentiation	0.0190309	1
BP	GO:0031644	regulation of nervous system process	0.0190309	2
BP	GO:0042552	myelination	0.0190309	2
BP	GO:0060048	cardiac muscle contraction	0.0190309	2
CC	GO:0045121	membrane raft	0.00950839	5
CC	GO:0098857	membrane microdomain	0.00950839	5
CC	GO:0005901	caveola	0.0109935	3
CC	GO:0071682	endocytic vesicle lumen	0.0143097	2
CC	GO:0044853	plasma membrane raft	0.0143097	3
CC	GO:0009897	external side of plasma membrane	0.0143097	5
CC	GO:0034774	secretory granule lumen	0.0221417	4
CC	GO:0060205	cytoplasmic vesicle lumen	0.0221417	4
CC	GO:0031983	vesicle lumen	0.0221417	4
CC	GO:1904724	tertiary granule lumen	0.0361909	2
MF	GO:0005126	cytokine receptor binding	2.8529e-09	10
MF	GO:0005125	cytokine activity	8.04553e-06	7
MF	GO:0005131	growth hormone receptor binding	2.05912e-05	3
MF	GO:0004713	protein tyrosine kinase activity	9.04439e-05	5
MF	GO:0020037	heme binding	9.04439e-05	5
MF	GO:0019903	protein phosphatase binding	9.07264e-05	5
MF	GO:0046906	tetrapyrrole binding	9.07264e-05	5
MF	GO:0048018	receptor ligand activity	0.00022596	7
MF	GO:0019902	phosphatase binding	0.00022596	5
MF	GO:0030546	signaling receptor activator activity	0.00022596	7
MF	GO:0051427	hormone receptor binding	0.00022596	3
MF	GO:0004715	non-membrane spanning protein tyrosine kinase activity	0.000583241	3
MF	GO:0002020	protease binding	0.000720504	4
MF	GO:0070851	growth factor receptor binding	0.000720504	4
MF	GO:0004601	peroxidase activity	0.000720504	3
MF	GO:0004712	protein serine/threonine/tyrosine kinase activity	0.000768292	6
MF	GO:0016684	oxidoreductase activity, acting on peroxide as acceptor	0.000793522	3
MF	GO:0001664	G protein-coupled receptor binding	0.00082443	5
MF	GO:0016209	antioxidant activity	0.00244187	3
MF	GO:0031072	heat shock protein binding	0.00678603	3
MF	GO:0042169	SH2 domain binding	0.0115236	2
MF	GO:0051879	Hsp90 protein binding	0.0120861	2
MF	GO:0008201	heparin binding	0.0143297	3
MF	GO:0004879	nuclear receptor activity	0.0154616	2
MF	GO:0098531	ligand-activated transcription factor activity	0.0154616	2
MF	GO:0004714	transmembrane receptor protein tyrosine kinase activity	0.0196684	2
MF	GO:0005518	collagen binding	0.0241591	2
MF	GO:0042379	chemokine receptor binding	0.0253283	2
