# Supplementary material for: Network pharmacology-based approach to explore the underlying mechanism of sinomenine on sepsis-induced myocardial injury in rats
Source: Front Pharmacol. 2023 Jun 14;14:1138858. doi: 10.3389/fphar.2023.1138858 (PMC10303801; doi:10.3389/fphar.2023.1138858)
Supplement: Supplementary file 3 [file DataSheet1.ZIP]

Archive with 82 entries (67 files):
- Raw Data/
- Raw Data/Disease_targets/
- Raw Data/Disease_targets/GeneCards-SearchResults.csv
- Raw Data/Disease_targets/OMIM-Entry-Retrieval.xlsx
- Raw Data/Disease_targets/Sepsis_tar_CTD.xlsx
- Raw Data/Disease_targets/Sepsis_tar_TTD.xlsx
- Raw Data/Drug_targets/
- Raw Data/Drug_targets/SwissTargetPrediction.xlsx
- Raw Data/Drug_targets/herb_result_reference.xlsx
- Raw Data/Drug_targets/pharmMapper.csv
- Raw Data/Echocardiography/
- Raw Data/Echocardiography/CLP+SIN-100mgkg.png
- Raw Data/Echocardiography/CLP+SIN-50mgkg.png
- Raw Data/Echocardiography/CLP.png
- Raw Data/Echocardiography/Sham.png
- Raw Data/HE staining/
- Raw Data/HE staining/CLP+SIN-100mgkg-1.jpg
- Raw Data/HE staining/CLP+SIN-50mgkg-1.jpg
- Raw Data/HE staining/CLP-1.jpg
- Raw Data/HE staining/Sham-1.jpg
- Raw Data/TUNEL staining/
- Raw Data/TUNEL staining/CLP+SIN-100mgkg.jpg
- Raw Data/TUNEL staining/CLP+SIN-50mgkg.jpg
- Raw Data/TUNEL staining/CLP.jpg
- Raw Data/TUNEL staining/Sham.jpg
- Raw Data/WB assay/
- Raw Data/WB assay/Western Blotú¿Figure6ú⌐/
- Raw Data/WB assay/Western Blotú¿Figure6ú⌐/GAPDH (1).tif
- Raw Data/WB assay/Western Blotú¿Figure6ú⌐/GAPDH (2).tif
- Raw Data/WB assay/Western Blotú¿Figure6ú⌐/GAPDH (3).tif
- Raw Data/WB assay/Western Blotú¿Figure6ú⌐/JNK (1).tif
- Raw Data/WB assay/Western Blotú¿Figure6ú⌐/JNK (2).tif
- Raw Data/WB assay/Western Blotú¿Figure6ú⌐/JNK (3).tif
- Raw Data/WB assay/Western Blotú¿Figure6ú⌐/NF-KB (1).tif
- Raw Data/WB assay/Western Blotú¿Figure6ú⌐/NF-KB (2).tif
- Raw Data/WB assay/Western Blotú¿Figure6ú⌐/NF-KB (3).tif
- Raw Data/WB assay/Western Blotú¿Figure6ú⌐/P-JNK (1).tif
- Raw Data/WB assay/Western Blotú¿Figure6ú⌐/P-JNK (2).tif
- Raw Data/WB assay/Western Blotú¿Figure6ú⌐/P-JNK (3).tif
- Raw Data/WB assay/Western Blotú¿Figure6ú⌐/p-NF-KB (1).tif
- Raw Data/WB assay/Western Blotú¿Figure6ú⌐/p-NF-KB (2).tif
- Raw Data/WB assay/Western Blotú¿Figure6ú⌐/p-NF-KB (3).tif
- Raw Data/WB assay/Western Blotú¿Figure7ú⌐/
- Raw Data/WB assay/Western Blotú¿Figure7ú⌐/Fig 7A/
- Raw Data/WB assay/Western Blotú¿Figure7ú⌐/Fig 7A/GAPDH (1).tif
- Raw Data/WB assay/Western Blotú¿Figure7ú⌐/Fig 7A/GAPDH (2).tif
- Raw Data/WB assay/Western Blotú¿Figure7ú⌐/Fig 7A/GAPDH (3).tif
- Raw Data/WB assay/Western Blotú¿Figure7ú⌐/Fig 7A/JAK1/
- Raw Data/WB assay/Western Blotú¿Figure7ú⌐/Fig 7A/JAK1/JAK1 (1).tif
- Raw Data/WB assay/Western Blotú¿Figure7ú⌐/Fig 7A/JAK1/JAK1 (2).tif
- Raw Data/WB assay/Western Blotú¿Figure7ú⌐/Fig 7A/JAK1/JAK1 (3).tif
- Raw Data/WB assay/Western Blotú¿Figure7ú⌐/Fig 7A/JAK1/p-JAK1 (1).tif
- Raw Data/WB assay/Western Blotú¿Figure7ú⌐/Fig 7A/JAK1/p-JAK1 (2).tif
- Raw Data/WB assay/Western Blotú¿Figure7ú⌐/Fig 7A/JAK1/p-JAK1 (3).tif
- Raw Data/WB assay/Western Blotú¿Figure7ú⌐/Fig 7A/JAK2/
- Raw Data/WB assay/Western Blotú¿Figure7ú⌐/Fig 7A/JAK2/JAK2 (1).tif
- Raw Data/WB assay/Western Blotú¿Figure7ú⌐/Fig 7A/JAK2/JAK2 (2).tif
- Raw Data/WB assay/Western Blotú¿Figure7ú⌐/Fig 7A/JAK2/JAK2 (3).tif
- Raw Data/WB assay/Western Blotú¿Figure7ú⌐/Fig 7A/JAK2/p-JAK2 (1).tif
- Raw Data/WB assay/Western Blotú¿Figure7ú⌐/Fig 7A/JAK2/p-JAK2 (2).tif
- Raw Data/WB assay/Western Blotú¿Figure7ú⌐/Fig 7A/JAK2/p-JAK2 (3).tif
- Raw Data/WB assay/Western Blotú¿Figure7ú⌐/Fig 7A/stat/
- Raw Data/WB assay/Western Blotú¿Figure7ú⌐/Fig 7A/stat/STAT3 (1).tif
- Raw Data/WB assay/Western Blotú¿Figure7ú⌐/Fig 7A/stat/STAT3 (2).tif
- Raw Data/WB assay/Western Blotú¿Figure7ú⌐/Fig 7A/stat/STAT3 (3).tif
- Raw Data/WB assay/Western Blotú¿Figure7ú⌐/Fig 7A/stat/p-STAT3 (1).tif
- Raw Data/WB assay/Western Blotú¿Figure7ú⌐/Fig 7A/stat/p-STAT3 (2).tif
- Raw Data/WB assay/Western Blotú¿Figure7ú⌐/Fig 7A/stat/p-STAT3 (3).tif
- Raw Data/WB assay/Western Blotú¿Figure7ú⌐/Fig 7D/
- Raw Data/WB assay/Western Blotú¿Figure7ú⌐/Fig 7D/Cleaved_caspase3 (1).tif
- Raw Data/WB assay/Western Blotú¿Figure7ú⌐/Fig 7D/Cleaved_caspase3 (2).tif
- Raw Data/WB assay/Western Blotú¿Figure7ú⌐/Fig 7D/Cleaved_caspase3 (3).tif
- Raw Data/WB assay/Western Blotú¿Figure7ú⌐/Fig 7D/GAPDH (1).tif
- Raw Data/WB assay/Western Blotú¿Figure7ú⌐/Fig 7D/GAPDH (2).tif
- Raw Data/WB assay/Western Blotú¿Figure7ú⌐/Fig 7D/GAPDH (3).tif
- Raw Data/WB assay/Western Blotú¿Figure7ú⌐/Fig 7D/caspase3 (1).tif
- Raw Data/WB assay/Western Blotú¿Figure7ú⌐/Fig 7D/caspase3 (2).tif
- Raw Data/WB assay/Western Blotú¿Figure7ú⌐/Fig 7D/caspase3 (3).tif
- Raw Data/data_for_enrichment_analysis/
- Raw Data/data_for_enrichment_analysis/candidate_targets.csv
- Raw Data/data_for_enrichment_analysis/go.pdf
- Raw Data/data_for_enrichment_analysis/r_script.R
