# Supplementary material for: Network pharmacology-based approach to explore the underlying mechanism of sinomenine on sepsis-induced myocardial injury in rats
Source: Front Pharmacol. 2023 Jun 14;14:1138858. doi: 10.3389/fphar.2023.1138858 (PMC10303801; doi:10.3389/fphar.2023.1138858)
Supplement: Supplementary file 3 [file DataSheet1.ZIP › Raw Data/Disease_targets/OMIM-Entry-Retrieval.xlsx]

## Sheet: Sheet
OMIM Search - 'SEPSIS '
Downloaded:	May 06, 2022
Copyright (c) 1966-2022 Johns Hopkins University OMIM, data are provided for research purposes only.
MIM Number	Title	Included Titles	Cytogenetic Location	Genomic Coordinates (From NCBI/GRCh38)	Entrez Gene ID
*612283	PROTEIN C; PROC		2q14.3	2:127418426-127429241	5624
*609949	COMPLEMENT COMPONENT 5a RECEPTOR 2; C5AR2		19q13.32	19:47332174-47347328	27202
*603030	TOLL-LIKE RECEPTOR 4; TLR4		9q33.1	9:117704402-117724734	7099
*608633	CASPASE 12, APOPTOSIS-RELATED CYSTEINE PROTEASE; CASP12		11q22.3	11:104885717-104898459	100506742
*603149	INTERLEUKIN 17A; IL17A		6p12.2	6:52186374-52190637	3605
*600953	INTERLEUKIN 18; IL18		11q23.1	11:112143259-112164093	3606
#230400	GALACTOSEMIA I; GALAC1	GALACTOSEMIA, DUARTE VARIANT, INCLUDED	9p13.3
#271400	ASPLENIA, ISOLATED CONGENITAL; ICAS		3p22.1
*163905	HIGH MOBILITY GROUP BOX 1; HMGB1		13q12.3	13:30456703-30617596	3146
#256500	NETHERTON SYNDROME; NETH		5q32
*113995	COMPLEMENT COMPONENT 5a RECEPTOR 1; C5AR1		19q13.32	19:47307476-47322065	728
*605474	TOLL-LIKE RECEPTOR 9; TLR9		3p21.2	3:52221079-52225644	54106
#188055	THROMBOPHILIA DUE TO ACTIVATED PROTEIN C RESISTANCE; THPH2	THROMBOPHILIA DUE TO FACTOR V LEIDEN, INCLUDED	1q24.2
*603028	TOLL-LIKE RECEPTOR 2; TLR2		4q31.3	4:153684279-153710636	7097
*604459	INTERLEUKIN 1 RECEPTOR-ASSOCIATED KINASE 3; IRAK3		12q14.3	12:66189213-66254621	11213
*608678	INTERLEUKIN 33; IL33		9p24.1	9:6215148-6257982	90865
*187930	COAGULATION FACTOR II RECEPTOR; F2R		5q13.3	5:76716125-76735769	2149
#612541	NEUTROPENIA, SEVERE CONGENITAL, 4, AUTOSOMAL RECESSIVE; SCN4	DURSUN SYNDROME, INCLUDED	17q21.31
*146928	CHEMOKINE, CXC MOTIF, RECEPTOR 2; CXCR2		2q35	2:218125293-218137250	3579
*147740	INTERLEUKIN 3; IL3		5q31.1	5:132060654-132063203	3562
#300291	ECTODERMAL DYSPLASIA AND IMMUNODEFICIENCY 1; EDAID1		Xq28
#612132	ECTODERMAL DYSPLASIA AND IMMUNODEFICIENCY 2; EDAID2		14q13.2
#617718	IMMUNODEFICIENCY 71 WITH INFLAMMATORY DISEASE AND CONGENITAL THROMBOCYTOPENIA; IMD71		7q22.1
#619281	IMMUNODEFICIENCY 14B, AUTOSOMAL RECESSIVE; IMD14B		1p36.22
*141900	HEMOGLOBIN--BETA LOCUS; HBB		11p15.4	11:5225463-5227070	3043
*603148	ACTIVATING TRANSCRIPTION FACTOR 3; ATF3		1q32.3	1:212565406-212620776	467
*604491	CAS-BR-M MURINE ECOTROPIC RETROVIRAL TRANSFORMING SEQUENCE B; CBLB		3q13.11	3:105655460-105869448	868
*604837	PROSTAGLANDIN D2 RECEPTOR 2; PTGDR2		11q12.2	11:60850932-60855949	11251
*605010	SERINE PROTEASE INHIBITOR, KAZAL-TYPE, 5; SPINK5		5q32	5:148063979-148137381	11005
*300248	INHIBITOR OF NUCLEAR FACTOR KAPPA-B KINASE, REGULATORY SUBUNIT GAMMA; IKBKG		Xq28	X:154541237-154565045	8517
*300292	FORKHEAD BOX P3; FOXP3		Xp11.23	X:49250437-49264709	50943
*608764	NICOTINAMIDE PHOSPHORIBOSYLTRANSFERASE; NAMPT		7q22.3	7:106248297-106285887	10135
*611045	GLUCOSE-6-PHOSPHATASE, CATALYTIC, 3; G6PC3		17q21.31	17:44070672-44076343	92579
*162650	NEUROTENSIN; NTS		12q21.31	12:85874294-85882991	4922
*191160	TUMOR NECROSIS FACTOR; TNF		6p21.33	6:31575564-31578335	7124
*600554	INTERLEUKIN 15; IL15		4q31.21	4:141636582-141733986	3600
*600840	SOLUTE CARRIER FAMILY 12 (SODIUM/POTASSIUM/CHLORIDE TRANSPORTER), MEMBER 2; SLC12A2		5q23.3	5:128083765-128189676	6558
*600933	COAGULATION FACTOR II RECEPTOR-LIKE 1; F2RL1		5q13.3	5:76819029-76835314	2150
*601604	INTERLEUKIN 12 RECEPTOR, BETA-1; IL12RB1		19p13.11	19:18058994-18098815	3594
+163729	NITRIC OXIDE SYNTHASE 3; NOS3	CORONARY ARTERY SPASM 1, SUSCEPTIBILITY TO, INCLUDED	7q36.1	7:150991016-151014587	4846
#131760	EPIDERMOLYSIS BULLOSA SIMPLEX 1A, GENERALIZED SEVERE; EBS1A		17q21.2
#603903	SICKLE CELL ANEMIA		11p15.4
#604777	ICHTHYOSIS, CONGENITAL, AUTOSOMAL RECESSIVE 5; ARCI5		19p13.12
#233600	IMMUNODEFICIENCY 59 AND HYPOGLYCEMIA; IMD59		11q23.3
#242500	ICHTHYOSIS, CONGENITAL, AUTOSOMAL RECESSIVE 4B; ARCI4B		2q35
#242840	VICI SYNDROME; VICIS		18q12.3-q21.1
#267500	RETICULAR DYSGENESIS		1p35.1
#300636	IMMUNODEFICIENCY 33; IMD33		Xq28
#607676	IMMUNODEFICIENCY 67; IMD67	INVASIVE PNEUMOCOCCAL DISEASE, PROTECTION AGAINST, INCLUDED	12q12
#612840	LEUKOCYTE ADHESION DEFICIENCY, TYPE III; LAD3		11q13.1
#610199	DIABETES MELLITUS, NEONATAL, WITH CONGENITAL HYPOTHYROIDISM; NDH		9p24.2
#610984	COMPLEMENT FACTOR I DEFICIENCY; CFID		4q25
#614739	3-METHYLGLUTACONIC ACIDURIA WITH DEAFNESS, ENCEPHALOPATHY, AND LEIGH-LIKE SYNDROME; MEGDEL		6q25.3
#614886	PEROXISOME BIOGENESIS DISORDER 12A (ZELLWEGER); PBD12A	PEROXISOME BIOGENESIS DISORDER, COMPLEMENTATION GROUP 14, INCLUDED	1q23.2
#615863	DIARRHEA 7, PROTEIN-LOSING ENTEROPATHY TYPE; DIAR7		8q24.3
#176450	CURRARINO SYNDROME	SACRAL AGENESIS SYNDROME, INCLUDED	7q36.3
#601214	NAXOS DISEASE; NXD		17q21.2
#612260	IMMUNODEFICIENCY 68; IMD68		3p22.2
#617053	MIRAGE SYNDROME; MIRAGE		7q21.2
#618142	MICROCEPHALY, FACIAL DYSMORPHISM, RENAL AGENESIS, AND AMBIGUOUS GENITALIA SYNDROME; MFRG		16q24.3
#618183	DIARRHEA 10, PROTEIN-LOSING ENTEROPATHY TYPE; DIAR10		19p13.11
#618986	IMMUNODEFICIENCY 73B WITH DEFECTIVE NEUTROPHIL CHEMOTAXIS AND LYMPHOPENIA; IMD73B		22q13.1
#619773	IMMUNODEFICIENCY 95; IMD95		2q24.2
610680	HOLOPROSENCEPHALY, RECURRENT INFECTIONS, AND MONOCYTOSIS
*123885	S100 CALCIUM-BINDING PROTEIN A8; S100A8	S100A8/S100A9 COMPLEX, INCLUDED	1q21.3	1:153390031-153422582	6279
*123886	S100 CALCIUM-BINDING PROTEIN A9; S100A9	S100A9/S100A8 COMPLEX, INCLUDED	1q21.3	1:153357853-153361022	6280
*134637	FAS CELL SURFACE DEATH RECEPTOR; FAS		10q23.31	10:88964049-89017058	355
*136537	FORMYL PEPTIDE RECEPTOR 1; FPR1		19q13.41	19:51745171-51751877	2357
*139250	GROWTH HORMONE 1; GH1		17q23.3	17:63917202-63918838	2688
*146740	Fc FRAGMENT OF IgG RECEPTOR IIIa; FCGR3A		1q23.3	1:161541758-161550736	2214
*147139	Fc FRAGMENT OF IgE, HIGH AFFINITY I, RECEPTOR FOR, GAMMA SUBUNIT; FCER1G		1q23.3	1:161215294-161219244	2207
*147620	INTERLEUKIN 6; IL6		7p15.3	7:22727199-22731997	3569
*602664	CASPASE 4, APOPTOSIS-RELATED CYSTEINE PROTEASE; CASP4		11q22.3	11:104942865-104968573	837
*603185	NUCLEAR AUTOANTIGENIC SPERM PROTEIN; NASP		1p34.1	1:45584040-45618892	4678
*603730	SPHINGOSINE KINASE 1; SPHK1		17q25.1	17:76383203-76387854	8877
*605330	INTERLEUKIN 22; IL22		12q15	12:68248241-68253603	50616
*300568	MICRO RNA 221; MIR221		Xp11.3	X:45746156-45746265	407006
*300569	MICRO RNA 222; MIR222		Xp11.3	X:45747014-45747123	407007
*610665	Fc FRAGMENT OF IgG RECEPTOR IIIb; FCGR3B	NEUTROPHIL ANTIGEN NA, INCLUDED	1q23.3	1:161623195-161631962	2215
*151990	LIPOPOLYSACCHARIDE-BINDING PROTEIN; LBP		20q11.23	20:38346481-38377012	3929
*305900	GLUCOSE-6-PHOSPHATE DEHYDROGENASE; G6PD		Xq28	X:154531389-154547568	2539
*217030	COMPLEMENT FACTOR I; CFI		4q25	4:109730981-109801998	3426
*615469	MICRO RNA 574; MIR574	MICRO RNA 574-3p, INCLUDED; MIR574-3p, INCLUDED	4p14	4:38868031-38868126	693159
*615520	MICRO RNA 297; MIR297		4q25	4:110860581-110860646	100126354
*173325	JUNCTION PLAKOGLOBIN; JUP		17q21.2	17:41754608-41786710	3728
*314200	THYROXINE-BINDING GLOBULIN OF SERUM; TBG		Xq22.3	X:106032434-106038726	6906
*600181	LIPOCALIN 2; LCN2		9q34.11	9:128149452-128153452	3934
*600234	3-HYDROXY-3-METHYLGLUTARYL-CoA SYNTHASE 2; HMGCS2		1p12	1:119747995-119768931	3158
*600262	PROSTAGLANDIN-ENDOPEROXIDE SYNTHASE 2; PTGS2		1q31.1	1:186671790-186680422	5743
*600492	NUCLEAR FACTOR ERYTHROID 2-LIKE 2; NFE2L2		2q31.2	2:177230302-177264726	4780
*600646	PROTEIN C RECEPTOR; PROCR		20q11.22	20:35171095-35216258	10544
*601203	INTERLEUKIN 1 RECEPTOR-LIKE 1; IL1RL1		2q12.1	2:102311562-102352355	9173
*601586	PROSTAGLANDIN E RECEPTOR 4, EP4 SUBTYPE; PTGER4		5p13.1	5:40679914-40746799	5734
#102700	SEVERE COMBINED IMMUNODEFICIENCY, AUTOSOMAL RECESSIVE, T CELL-NEGATIVE, B CELL-NEGATIVE, NK CELL-NEGATIVE, DUE TO ADENOSINE DEAMINASE DEFICIENCY	SCID DUE TO ADA DEFICIENCY, DELAYED ONSET, INCLUDED	20q13.12
#113800	EPIDERMOLYTIC HYPERKERATOSIS; EHK	EPIDERMOLYTIC HYPERKERATOSIS, LATE-ONSET, INCLUDED	12q13.13, 17q21.2
#122470	CORNELIA DE LANGE SYNDROME 1; CDLS1		5p13.2
#135290	DESMOID DISEASE, HEREDITARY; DESMD	DESMOID TUMOR CAUSED BY SOMATIC MUTATION, INCLUDED	5q22.2
#605911	3-HYDROXY-3-METHYLGLUTARYL-CoA SYNTHASE-2 DEFICIENCY; HMGCS2D		1p12
#222470	TRICHOHEPATOENTERIC SYNDROME 1; THES1		5q15
#225400	EHLERS-DANLOS SYNDROME, KYPHOSCOLIOTIC TYPE, 1; EDSKSCL1		1p36.22
#225410	EHLERS-DANLOS SYNDROME, DERMATOSPARAXIS TYPE; EDSDERMS		5q35.3
#226700	EPIDERMOLYSIS BULLOSA, JUNCTIONAL 1B, SEVERE; JEB1B		1q32.2
#229050	FOLATE MALABSORPTION, HEREDITARY		17q11.2
#229600	FRUCTOSE INTOLERANCE, HEREDITARY; HFI		9q31.1
#230800	GAUCHER DISEASE, TYPE I; GD1		1q22
#236730	UROFACIAL SYNDROME 1; UFS1		10q24.2
#241500	HYPOPHOSPHATASIA, INFANTILE; HPPI	HYPOPHOSPHATASIA, PERINATAL LETHAL, INCLUDED; HPPN, INCLUDED	1p36.12
#241600	IMMUNODEFICIENCY 43; IMD43		15q21.1
#242860	IMMUNODEFICIENCY-CENTROMERIC INSTABILITY-FACIAL ANOMALIES SYNDROME 1; ICF1		20q11.21
#243150	GASTROINTESTINAL DEFECTS AND IMMUNODEFICIENCY SYNDROME 1; GIDID1		2p21
#248370	MANDIBULOACRAL DYSPLASIA WITH TYPE A LIPODYSTROPHY; MADA	MANDIBULOACRAL DYSPLASIA WITH TYPE A LIPODYSTROPHY, ATYPICAL, INCLUDED	1q22
#251850	DIARRHEA 2, WITH MICROVILLUS ATROPHY; DIAR2		18q21.1
#255120	CARNITINE PALMITOYLTRANSFERASE I DEFICIENCY		11q13.3
#260400	SHWACHMAN-DIAMOND SYNDROME 1; SDS1		7q11.21
#260920	HYPER-IgD SYNDROME; HIDS		12q24.11
#262190	PINEAL HYPERPLASIA, INSULIN-RESISTANT DIABETES MELLITUS, AND SOMATIC ABNORMALITIES		19p13.2
#274000	THROMBOCYTOPENIA-ABSENT RADIUS SYNDROME; TAR		1q21.1
#276300	MISMATCH REPAIR CANCER SYNDROME 1; MMRCS1		3p22.2
#300868	MULTIPLE CONGENITAL ANOMALIES-HYPOTONIA-SEIZURES SYNDROME 2; MCAHS2		Xp22.2
#302060	BARTH SYNDROME; BTHS		Xq28
#304790	IMMUNODYSREGULATION, POLYENDOCRINOPATHY, AND ENTEROPATHY, X-LINKED; IPEX	ISLETS OF LANGERHANS, ABSENCE OF, INCLUDED	Xp11.23
#305000	DYSKERATOSIS CONGENITA, X-LINKED; DKCX	HOYERAAL-HREIDARSSON SYNDROME, INCLUDED; HHS, INCLUDED	Xq28
#607143	CONGENITAL DISORDER OF GLYCOSYLATION, TYPE Ig; CDG1G		22q13.33
#607432	LISSENCEPHALY 1; LIS1	SUBCORTICAL LAMINAR HETEROTOPIA, INCLUDED; SCLH, INCLUDED	17p13.3
#608540	CONGENITAL DISORDER OF GLYCOSYLATION, TYPE Ik; CDG1K		16p13.3
#608612	MANDIBULOACRAL DYSPLASIA WITH TYPE B LIPODYSTROPHY; MADB		1p34.2
#609814	COMPLEMENT FACTOR H DEFICIENCY; CFHD		1q31.3
#612289	FONTAINE PROGEROID SYNDROME; FPS		1p13.3
#612782	IMMUNODEFICIENCY 9; IMD9		12q24.31
#612852	OSTEOMYELITIS, STERILE MULTIFOCAL, WITH PERIOSTITIS AND PUSTULOSIS; OMPP		2q14.1
#613217	DIARRHEA 5, WITH TUFTING ENTEROPATHY, CONGENITAL; DIAR5		2p21
#613330	SPONDYLO-MEGAEPIPHYSEAL-METAPHYSEAL DYSPLASIA; SMMD		4p15.33
#613404	ARTHROGRYPOSIS, RENAL DYSFUNCTION, AND CHOLESTASIS 2; ARCS2		14q24.3
#613489	CONGENITAL DISORDER OF GLYCOSYLATION, TYPE IIj; CDG2J		16q22.1
#613502	AGAMMAGLOBULINEMIA 4, AUTOSOMAL RECESSIVE; AGM4		10q24.1
#613791	MASP2 DEFICIENCY		1p36.22
#614034	HEME OXYGENASE 1 DEFICIENCY; HMOX1D		22q12.3
#610370	DIARRHEA 4, MALABSORPTIVE, CONGENITAL; DIAR4		10q22.1
#610738	NEUTROPENIA, SEVERE CONGENITAL, 3, AUTOSOMAL RECESSIVE; SCN3		1q21.3
#611490	OSTEOPETROSIS, AUTOSOMAL RECESSIVE 4; OPTB4		16p13.3
#611867	CHROMOSOME 22q11.2 DELETION SYNDROME, DISTAL		22q11.2	22:23100000-25500000
#308230	IMMUNODEFICIENCY WITH HYPER-IgM, TYPE 1; HIGM1		Xq26.3
#178500	INTERSTITIAL LUNG DISEASE 2; ILD2	HAMMAN-RICH DISEASE, INCLUDED	10q22.3, 11p15.5
#270750	SPASTIC PARAPLEGIA 23, AUTOSOMAL RECESSIVE; SPG23		1q32.1
#614162	IMMUNODEFICIENCY 31C; IMD31C		2q32.2
#614372	MANNOSE-BINDING LECTIN DEFICIENCY; MBLD		10q21.1
#614665	MECONIUM ILEUS		12p12.3
#615237	CONGENITAL SHORT BOWEL SYNDROME; CSBS		11q24.1
#615508	ERYTHRODERMA, CONGENITAL, WITH PALMOPLANTAR KERATODERMA, HYPOTRICHOSIS, AND HYPER-IgE; EPKHE		18q12.1
#615557	MELIOIDOSIS, SUSCEPTIBILITY TO	MELIOIDOSIS, RESISTANCE TO, INCLUDED	1q41
#615560	OTOFACIOCERVICAL SYNDROME 2, WITH T-CELL DEFICIENCY; OTFCS2		20p11.22
#615592	IMMUNODEFICIENCY 15B; IMD15B		8p11.21
#615710	MITCHELL-RILEY SYNDROME; MTCHRS		6q22.1
#615952	AUTOIMMUNE DISEASE, MULTISYSTEM, INFANTILE-ONSET, 1; ADMIO1		17q21.2
#176270	PRADER-WILLI SYNDROME; PWS	PRADER-WILLI SYNDROME CHROMOSOME REGION, INCLUDED; PWCR, INCLUDED	15q11.2, 15q11.2
#208085	ARTHROGRYPOSIS, RENAL DYSFUNCTION, AND CHOLESTASIS 1; ARCS1		15q26.1
#211600	CHOLESTASIS, PROGRESSIVE FAMILIAL INTRAHEPATIC, 1; PFIC1		18q21.31
#615966	IMMUNODEFICIENCY 26 WITH OR WITHOUT NEUROLOGIC ABNORMALITIES; IMD26		8q11.21
#616287	LETHAL CONGENITAL CONTRACTURE SYNDROME 8; LCCS8		12q13.12
#616395	TRICHOTHIODYSTROPHY 3, PHOTOSENSITIVE; TTD3		6q25.3
#616576	IMMUNODEFICIENCY, COMMON VARIABLE, 12, WITH AUTOIMMUNITY; CVID12		4q24
#616920	HEART AND BRAIN MALFORMATION SYNDROME; HBMS		19q13.31
#617403	CUTIS LAXA, AUTOSOMAL RECESSIVE, TYPE IID; ARCL2D		3q13.31
#617475	SPECIFIC GRANULE DEFICIENCY 2; SGD2		17q23.3
#617982	VERVERI-BRADY SYNDROME; VERBRAS		3p21.31
#618282	HYPER-IgE RECURRENT INFECTION SYNDROME 3, AUTOSOMAL RECESSIVE; HIES3		20q11.22
#618426	ENCEPHALOPATHY, ACUTE, INFECTION-INDUCED, SUSCEPTIBILITY TO, 9; IIAE9		9q34.13
#618523	HYPER-IgE RECURRENT INFECTION SYNDROME 4B, AUTOSOMAL RECESSIVE; HIES4B		5q11.2
#618567	MITOCHONDRIAL DNA DEPLETION SYNDROME 17; MTDPS17		7p22.3
#618648	IMMUNODEFICIENCY 65, SUSCEPTIBILITY TO VIRAL INFECTIONS; IMD65		14q12
#618832	EPILEPSY, EARLY-ONSET, WITH OR WITHOUT DEVELOPMENTAL DELAY; EPEDD		16p11.2
#618872	NIZON-ISIDOR SYNDROME; NIZIDS		3q25.1
#618935	GRANULOMATOUS DISEASE, CHRONIC, AUTOSOMAL RECESSIVE, 5; CGD5		17q25.3
#619101	MISMATCH REPAIR CANCER SYNDROME 4; MMRCS4		7p22.1
#619321	GROWTH RESTRICTION, HYPOPLASTIC KIDNEYS, ALOPECIA, AND DISTINCTIVE FACIES; GKAF		11q23.3
#619351	MEGACYSTIS-MICROCOLON-INTESTINAL HYPOPERISTALSIS SYNDROME 2; MMIHS2		16p13.11
#619362	MEGACYSTIS-MICROCOLON-INTESTINAL HYPOPERISTALSIS SYNDROME 3; MMIHS3		1q32.1
#619423	COMBINED OXIDATIVE PHOSPHORYLATION DEFICIENCY 53; COXPD53		2q33.1
#619555	EPIDERMOLYSIS BULLOSA SIMPLEX 2A, GENERALIZED SEVERE; EBS2A		12q13.13
#619644	IMMUNODEFICIENCY 91 AND HYPERINFLAMMATION; IMD91		20q13.13
%608158	CoQ-RESPONSIVE OXPHOS DEFICIENCY
240150	HYPERVITAMINOSIS A, SUSCEPTIBILITY TO
608809	LEUKOENCEPHALOPATHY, ARTHRITIS, COLITIS, AND HYPOGAMMAGLOBULINEMA; LACH
169170	PATTERSON PSEUDOLEPRECHAUNISM SYNDROME
*103275	ADRENOMEDULLIN; ADM		11p15.4	11:10305072-10307396	133
*104240	ST3 BETA-GALACTOSIDE ALPHA-2,3-SIALYLTRANSFERASE 4; ST3GAL4		11q24.2	11:126355685-126414637	6484
*108360	ASIALOGLYCOPROTEIN RECEPTOR 1; ASGR1		17p13.1	17:7173430-7179369	432
*108361	ASIALOGLYCOPROTEIN RECEPTOR 2; ASGR2		17p13.1	17:7101321-7115145	433
*116830	CATHEPSIN G; CTSG		14q12	14:24573517-24576249	1511
*118511	CHOLINERGIC RECEPTOR, NEURONAL NICOTINIC, ALPHA POLYPEPTIDE 7; CHRNA7		15q13.3	15:32030482-32173017	1139
*120436	DNA MISMATCH REPAIR PROTEIN MLH1; MLH1		3p22.2	3:36993465-37050845	4292
*124092	INTERLEUKIN 10; IL10		1q32.1	1:206767601-206772493	3586
*130130	ELASTASE, NEUTROPHIL-EXPRESSED; ELANE		19p13.3	19:852302-856242	1991
*134638	FAS LIGAND; FASLG		1q24.3	1:172659102-172666875	356
*147678	CASPASE 1, APOPTOSIS-RELATED CYSTEINE PROTEASE; CASP1		11q22.3	11:105025442-105036685	834
*147760	INTERLEUKIN 1-ALPHA; IL1A		2q14.1	2:112773924-112784492	3552
*604142	TYRO PROTEIN TYROSINE KINASE-BINDING PROTEIN; TYROBP		19q13.12	19:35904402-35908294	7305
*604515	B-CELL LINKER PROTEIN; BLNK		10q24.1	10:96189170-96271568	29760
*604870	MACROPHAGE RECEPTOR WITH COLLAGENOUS STRUCTURE; MARCO		2q14.2	2:118942193-118994659	8685
*604934	TUBULIN-SPECIFIC CHAPERONE E; TBCE		1q42.3	1:235367426-235452442	6905
This search returned 243 entries which exceeded the maximum of 200 so the results were truncated
You can register for MIMmatch ( https://omim.org/mimmatch/ ) to raise this limit to 1,000
You can register for downloads ( https://omim.org/downloads ) and/or the API ( https://omim.org/api ) for more search/download options

## Sheet: Sheet1
ADRENOMEDULLIN	ADM
AUTOIMMUNE DISEASE, MULTISYSTEM, INFANTILE-ONSET, 1	ADMIO1
AGAMMAGLOBULINEMIA 4, AUTOSOMAL RECESSIVE	AGM4
ICHTHYOSIS, CONGENITAL, AUTOSOMAL RECESSIVE 4B	ARCI4B
ICHTHYOSIS, CONGENITAL, AUTOSOMAL RECESSIVE 5	ARCI5
CUTIS LAXA, AUTOSOMAL RECESSIVE, TYPE IID	ARCL2D
ARTHROGRYPOSIS, RENAL DYSFUNCTION, AND CHOLESTASIS 1	ARCS1
ARTHROGRYPOSIS, RENAL DYSFUNCTION, AND CHOLESTASIS 2	ARCS2
ASIALOGLYCOPROTEIN RECEPTOR 1	ASGR1
ASIALOGLYCOPROTEIN RECEPTOR 2	ASGR2
ACTIVATING TRANSCRIPTION FACTOR 3	ATF3
B-CELL LINKER PROTEIN	BLNK
BARTH SYNDROME	BTHS
COMPLEMENT COMPONENT 5a RECEPTOR 1	C5AR1
COMPLEMENT COMPONENT 5a RECEPTOR 2	C5AR2
CASPASE 1, APOPTOSIS-RELATED CYSTEINE PROTEASE	CASP1
CASPASE 12, APOPTOSIS-RELATED CYSTEINE PROTEASE	CASP12
CASPASE 4, APOPTOSIS-RELATED CYSTEINE PROTEASE	CASP4
CAS-BR-M MURINE ECOTROPIC RETROVIRAL TRANSFORMING SEQUENCE B	CBLB
CONGENITAL DISORDER OF GLYCOSYLATION, TYPE Ig	CDG1G
CONGENITAL DISORDER OF GLYCOSYLATION, TYPE Ik	CDG1K
CONGENITAL DISORDER OF GLYCOSYLATION, TYPE IIj	CDG2J
CORNELIA DE LANGE SYNDROME 1	CDLS1
COMPLEMENT FACTOR H DEFICIENCY	CFHD
COMPLEMENT FACTOR I	CFI
COMPLEMENT FACTOR I DEFICIENCY	CFID
GRANULOMATOUS DISEASE, CHRONIC, AUTOSOMAL RECESSIVE, 5	CGD5
CHOLINERGIC RECEPTOR, NEURONAL NICOTINIC, ALPHA POLYPEPTIDE 7	CHRNA7
COMBINED OXIDATIVE PHOSPHORYLATION DEFICIENCY 53	COXPD53
CONGENITAL SHORT BOWEL SYNDROME	CSBS
CATHEPSIN G	CTSG
IMMUNODEFICIENCY, COMMON VARIABLE, 12, WITH AUTOIMMUNITY	CVID12
CHEMOKINE, CXC MOTIF, RECEPTOR 2	CXCR2
DESMOID DISEASE, HEREDITARY	DESMD
DIARRHEA 10, PROTEIN-LOSING ENTEROPATHY TYPE	DIAR10
DIARRHEA 2, WITH MICROVILLUS ATROPHY	DIAR2
DIARRHEA 4, MALABSORPTIVE, CONGENITAL	DIAR4
DIARRHEA 5, WITH TUFTING ENTEROPATHY, CONGENITAL	DIAR5
DIARRHEA 7, PROTEIN-LOSING ENTEROPATHY TYPE	DIAR7
DYSKERATOSIS CONGENITA, X-LINKED	DKCX
EPIDERMOLYSIS BULLOSA SIMPLEX 1A, GENERALIZED SEVERE	EBS1A
EPIDERMOLYSIS BULLOSA SIMPLEX 2A, GENERALIZED SEVERE	EBS2A
ECTODERMAL DYSPLASIA AND IMMUNODEFICIENCY 1	EDAID1
ECTODERMAL DYSPLASIA AND IMMUNODEFICIENCY 2	EDAID2
EHLERS-DANLOS SYNDROME, DERMATOSPARAXIS TYPE	EDSDERMS
EHLERS-DANLOS SYNDROME, KYPHOSCOLIOTIC TYPE, 1	EDSKSCL1
EPIDERMOLYTIC HYPERKERATOSIS	EHK
ELASTASE, NEUTROPHIL-EXPRESSED	ELANE
EPILEPSY, EARLY-ONSET, WITH OR WITHOUT DEVELOPMENTAL DELAY	EPEDD
ERYTHRODERMA, CONGENITAL, WITH PALMOPLANTAR KERATODERMA, HYPOTRICHOSIS, AND HYPER-IgE	EPKHE
COAGULATION FACTOR II RECEPTOR	F2R
COAGULATION FACTOR II RECEPTOR-LIKE 1	F2RL1
FAS CELL SURFACE DEATH RECEPTOR	FAS
FAS LIGAND	FASLG
Fc FRAGMENT OF IgE, HIGH AFFINITY I, RECEPTOR FOR, GAMMA SUBUNIT	FCER1G
Fc FRAGMENT OF IgG RECEPTOR IIIa	FCGR3A
Fc FRAGMENT OF IgG RECEPTOR IIIb	FCGR3B
FORKHEAD BOX P3	FOXP3
FORMYL PEPTIDE RECEPTOR 1	FPR1
FONTAINE PROGEROID SYNDROME	FPS
GLUCOSE-6-PHOSPHATASE, CATALYTIC, 3	G6PC3
GLUCOSE-6-PHOSPHATE DEHYDROGENASE	G6PD
GALACTOSEMIA I	GALAC1
GAUCHER DISEASE, TYPE I	GD1
GROWTH HORMONE 1	GH1
GASTROINTESTINAL DEFECTS AND IMMUNODEFICIENCY SYNDROME 1	GIDID1
GROWTH RESTRICTION, HYPOPLASTIC KIDNEYS, ALOPECIA, AND DISTINCTIVE FACIES	GKAF
HEMOGLOBIN--BETA LOCUS	HBB
HEART AND BRAIN MALFORMATION SYNDROME	HBMS
FRUCTOSE INTOLERANCE, HEREDITARY	HFI
HYPER-IgD SYNDROME	HIDS
HYPER-IgE RECURRENT INFECTION SYNDROME 3, AUTOSOMAL RECESSIVE	HIES3
HYPER-IgE RECURRENT INFECTION SYNDROME 4B, AUTOSOMAL RECESSIVE	HIES4B
IMMUNODEFICIENCY WITH HYPER-IgM, TYPE 1	HIGM1
HIGH MOBILITY GROUP BOX 1	HMGB1
3-HYDROXY-3-METHYLGLUTARYL-CoA SYNTHASE 2	HMGCS2
3-HYDROXY-3-METHYLGLUTARYL-CoA SYNTHASE-2 DEFICIENCY	HMGCS2D
HEME OXYGENASE 1 DEFICIENCY	HMOX1D
HYPOPHOSPHATASIA, INFANTILE	HPPI
ASPLENIA, ISOLATED CONGENITAL	ICAS
IMMUNODEFICIENCY-CENTROMERIC INSTABILITY-FACIAL ANOMALIES SYNDROME 1	ICF1
ENCEPHALOPATHY, ACUTE, INFECTION-INDUCED, SUSCEPTIBILITY TO, 9	IIAE9
INHIBITOR OF NUCLEAR FACTOR KAPPA-B KINASE, REGULATORY SUBUNIT GAMMA	IKBKG
INTERLEUKIN 10	IL10
INTERLEUKIN 12 RECEPTOR, BETA-1	IL12RB1
INTERLEUKIN 15	IL15
INTERLEUKIN 17A	IL17A
INTERLEUKIN 18	IL18
INTERLEUKIN 1-ALPHA	IL1A
INTERLEUKIN 1 RECEPTOR-LIKE 1	IL1RL1
INTERLEUKIN 22	IL22
INTERLEUKIN 3	IL3
INTERLEUKIN 33	IL33
INTERLEUKIN 6	IL6
INTERSTITIAL LUNG DISEASE 2	ILD2
IMMUNODEFICIENCY 14B, AUTOSOMAL RECESSIVE	IMD14B
IMMUNODEFICIENCY 15B	IMD15B
IMMUNODEFICIENCY 26 WITH OR WITHOUT NEUROLOGIC ABNORMALITIES	IMD26
IMMUNODEFICIENCY 31C	IMD31C
IMMUNODEFICIENCY 33	IMD33
IMMUNODEFICIENCY 43	IMD43
IMMUNODEFICIENCY 59 AND HYPOGLYCEMIA	IMD59
IMMUNODEFICIENCY 65, SUSCEPTIBILITY TO VIRAL INFECTIONS	IMD65
IMMUNODEFICIENCY 67	IMD67
IMMUNODEFICIENCY 68	IMD68
IMMUNODEFICIENCY 71 WITH INFLAMMATORY DISEASE AND CONGENITAL THROMBOCYTOPENIA	IMD71
IMMUNODEFICIENCY 73B WITH DEFECTIVE NEUTROPHIL CHEMOTAXIS AND LYMPHOPENIA	IMD73B
IMMUNODEFICIENCY 9	IMD9
IMMUNODEFICIENCY 91 AND HYPERINFLAMMATION	IMD91
IMMUNODEFICIENCY 95	IMD95
IMMUNODYSREGULATION, POLYENDOCRINOPATHY, AND ENTEROPATHY, X-LINKED	IPEX
INTERLEUKIN 1 RECEPTOR-ASSOCIATED KINASE 3	IRAK3
EPIDERMOLYSIS BULLOSA, JUNCTIONAL 1B, SEVERE	JEB1B
JUNCTION PLAKOGLOBIN	JUP
LEUKOENCEPHALOPATHY, ARTHRITIS, COLITIS, AND HYPOGAMMAGLOBULINEMA	LACH
LEUKOCYTE ADHESION DEFICIENCY, TYPE III	LAD3
LIPOPOLYSACCHARIDE-BINDING PROTEIN	LBP
LETHAL CONGENITAL CONTRACTURE SYNDROME 8	LCCS8
LIPOCALIN 2	LCN2
LISSENCEPHALY 1	LIS1
MANDIBULOACRAL DYSPLASIA WITH TYPE A LIPODYSTROPHY	MADA
MANDIBULOACRAL DYSPLASIA WITH TYPE B LIPODYSTROPHY	MADB
MACROPHAGE RECEPTOR WITH COLLAGENOUS STRUCTURE	MARCO
MANNOSE-BINDING LECTIN DEFICIENCY	MBLD
MULTIPLE CONGENITAL ANOMALIES-HYPOTONIA-SEIZURES SYNDROME 2	MCAHS2
3-METHYLGLUTACONIC ACIDURIA WITH DEAFNESS, ENCEPHALOPATHY, AND LEIGH-LIKE SYNDROME	MEGDEL
MICROCEPHALY, FACIAL DYSMORPHISM, RENAL AGENESIS, AND AMBIGUOUS GENITALIA SYNDROME	MFRG
MICRO RNA 221	MIR221
MICRO RNA 222	MIR222
MICRO RNA 297	MIR297
MICRO RNA 574	MIR574
MIRAGE SYNDROME	MIRAGE
DNA MISMATCH REPAIR PROTEIN MLH1	MLH1
MEGACYSTIS-MICROCOLON-INTESTINAL HYPOPERISTALSIS SYNDROME 2	MMIHS2
MEGACYSTIS-MICROCOLON-INTESTINAL HYPOPERISTALSIS SYNDROME 3	MMIHS3
MISMATCH REPAIR CANCER SYNDROME 1	MMRCS1
MISMATCH REPAIR CANCER SYNDROME 4	MMRCS4
MITCHELL-RILEY SYNDROME	MTCHRS
MITOCHONDRIAL DNA DEPLETION SYNDROME 17	MTDPS17
NICOTINAMIDE PHOSPHORIBOSYLTRANSFERASE	NAMPT
NUCLEAR AUTOANTIGENIC SPERM PROTEIN	NASP
DIABETES MELLITUS, NEONATAL, WITH CONGENITAL HYPOTHYROIDISM	NDH
NETHERTON SYNDROME	NETH
NUCLEAR FACTOR ERYTHROID 2-LIKE 2	NFE2L2
NIZON-ISIDOR SYNDROME	NIZIDS
NITRIC OXIDE SYNTHASE 3	NOS3
NEUROTENSIN	NTS
NAXOS DISEASE	NXD
OSTEOMYELITIS, STERILE MULTIFOCAL, WITH PERIOSTITIS AND PUSTULOSIS	OMPP
OSTEOPETROSIS, AUTOSOMAL RECESSIVE 4	OPTB4
OTOFACIOCERVICAL SYNDROME 2, WITH T-CELL DEFICIENCY	OTFCS2
PEROXISOME BIOGENESIS DISORDER 12A (ZELLWEGER)	PBD12A
CHOLESTASIS, PROGRESSIVE FAMILIAL INTRAHEPATIC, 1	PFIC1
PROTEIN C	PROC
PROTEIN C RECEPTOR	PROCR
PROSTAGLANDIN D2 RECEPTOR 2	PTGDR2
PROSTAGLANDIN E RECEPTOR 4, EP4 SUBTYPE	PTGER4
PROSTAGLANDIN-ENDOPEROXIDE SYNTHASE 2	PTGS2
PRADER-WILLI SYNDROME	PWS
S100 CALCIUM-BINDING PROTEIN A8	S100A8
S100 CALCIUM-BINDING PROTEIN A9	S100A9
NEUTROPENIA, SEVERE CONGENITAL, 3, AUTOSOMAL RECESSIVE	SCN3
NEUTROPENIA, SEVERE CONGENITAL, 4, AUTOSOMAL RECESSIVE	SCN4
SHWACHMAN-DIAMOND SYNDROME 1	SDS1
SPECIFIC GRANULE DEFICIENCY 2	SGD2
SOLUTE CARRIER FAMILY 12 (SODIUM/POTASSIUM/CHLORIDE TRANSPORTER), MEMBER 2	SLC12A2
SPONDYLO-MEGAEPIPHYSEAL-METAPHYSEAL DYSPLASIA	SMMD
SPASTIC PARAPLEGIA 23, AUTOSOMAL RECESSIVE	SPG23
SPHINGOSINE KINASE 1	SPHK1
SERINE PROTEASE INHIBITOR, KAZAL-TYPE, 5	SPINK5
ST3 BETA-GALACTOSIDE ALPHA-2,3-SIALYLTRANSFERASE 4	ST3GAL4
THROMBOCYTOPENIA-ABSENT RADIUS SYNDROME	TAR
TUBULIN-SPECIFIC CHAPERONE E	TBCE
THYROXINE-BINDING GLOBULIN OF SERUM	TBG
TRICHOHEPATOENTERIC SYNDROME 1	THES1
THROMBOPHILIA DUE TO ACTIVATED PROTEIN C RESISTANCE	THPH2
TOLL-LIKE RECEPTOR 2	TLR2
TOLL-LIKE RECEPTOR 4	TLR4
TOLL-LIKE RECEPTOR 9	TLR9
TUMOR NECROSIS FACTOR	TNF
TRICHOTHIODYSTROPHY 3, PHOTOSENSITIVE	TTD3
TYRO PROTEIN TYROSINE KINASE-BINDING PROTEIN	TYROBP
UROFACIAL SYNDROME 1	UFS1
VERVERI-BRADY SYNDROME	VERBRAS
VICI SYNDROME	VICIS
SICKLE CELL ANEMIA
RETICULAR DYSGENESIS
CURRARINO SYNDROME
HOLOPROSENCEPHALY, RECURRENT INFECTIONS, AND MONOCYTOSIS
SEVERE COMBINED IMMUNODEFICIENCY, AUTOSOMAL RECESSIVE, T CELL-NEGATIVE, B CELL-NEGATIVE, NK CELL-NEGATIVE, DUE TO ADENOSINE DEAMINASE DEFICIENCY
FOLATE MALABSORPTION, HEREDITARY
CARNITINE PALMITOYLTRANSFERASE I DEFICIENCY
PINEAL HYPERPLASIA, INSULIN-RESISTANT DIABETES MELLITUS, AND SOMATIC ABNORMALITIES
MASP2 DEFICIENCY
CHROMOSOME 22q11.2 DELETION SYNDROME, DISTAL
MECONIUM ILEUS
MELIOIDOSIS, SUSCEPTIBILITY TO
CoQ-RESPONSIVE OXPHOS DEFICIENCY
HYPERVITAMINOSIS A, SUSCEPTIBILITY TO
PATTERSON PSEUDOLEPRECHAUNISM SYNDROME

## Sheet: Sheet2
ADM
ADMIO1
AGM4
ARCI4B
ARCI5
ARCL2D
ARCS1
ARCS2
ASGR1
ASGR2
ATF3
BLNK
BTHS
C5AR1
C5AR2
CASP1
CASP12
CASP4
CBLB
CDG1G
CDG1K
CDG2J
CDLS1
CFHD
CFI
CFID
CGD5
CHRNA7
COXPD53
CSBS
CTSG
CVID12
CXCR2
DESMD
DIAR10
DIAR2
DIAR4
DIAR5
DIAR7
DKCX
EBS1A
EBS2A
EDAID1
EDAID2
EDSDERMS
EDSKSCL1
EHK
ELANE
EPEDD
EPKHE
F2R
F2RL1
FAS
FASLG
FCER1G
FCGR3A
FCGR3B
FOXP3
FPR1
FPS
G6PC3
G6PD
GALAC1
GD1
GH1
GIDID1
GKAF
HBB
HBMS
HFI
HIDS
HIES3
HIES4B
HIGM1
HMGB1
HMGCS2
HMGCS2D
HMOX1D
HPPI
ICAS
ICF1
IIAE9
IKBKG
IL10
IL12RB1
IL15
IL17A
IL18
IL1A
IL1RL1
IL22
IL3
IL33
IL6
ILD2
IMD14B
IMD15B
IMD26
IMD31C
IMD33
IMD43
IMD59
IMD65
IMD67
IMD68
IMD71
IMD73B
IMD9
IMD91
IMD95
IPEX
IRAK3
JEB1B
JUP
LACH
LAD3
LBP
LCCS8
LCN2
LIS1
MADA
MADB
MARCO
MBLD
MCAHS2
MEGDEL
MFRG
MIR221
MIR222
MIR297
MIR574
MIRAGE
MLH1
MMIHS2
MMIHS3
MMRCS1
MMRCS4
MTCHRS
MTDPS17
NAMPT
NASP
NDH
NETH
NFE2L2
NIZIDS
NOS3
NTS
NXD
OMPP
OPTB4
OTFCS2
PBD12A
PFIC1
PROC
PROCR
PTGDR2
PTGER4
PTGS2
PWS
S100A8
S100A9
SCN3
SCN4
SDS1
SGD2
SLC12A2
SMMD
SPG23
SPHK1
SPINK5
ST3GAL4
TAR
TBCE
TBG
THES1
THPH2
TLR2
TLR4
TLR9
TNF
TTD3
TYROBP
UFS1
VERBRAS
VICIS
