# Supplementary material for: Network pharmacology-based approach to explore the underlying mechanism of sinomenine on sepsis-induced myocardial injury in rats
Source: Front Pharmacol. 2023 Jun 14;14:1138858. doi: 10.3389/fphar.2023.1138858 (PMC10303801; doi:10.3389/fphar.2023.1138858)
Supplement: Supplementary file 3 [file DataSheet1.ZIP › Raw Data/Disease_targets/Sepsis_tar_CTD.xlsx]

## Sheet: Sheet1
Gene	Disease	Direct Evidence	Enrichment Analysis	Inference Network	Inference Score	References
1	IL6	Sepsis	M		65 chemicals: 1-(3,4-dihydroxyphenyl)-3-(2-methoxyphenyl)prop-2-en-1-one | 2',4'-dihydroxy-6'-methoxy-3',5'-dimethylchalcone | 3-oxo-29-noroleana-1,9(11),12-trien-2,20-dicarbonitrile | alpha-chaconine | Ampicillin | apigenin-6,8-di-C-glycopyranoside | Bleomycin | Capsaicin | Carboplatin | cardamonin | Ciprofloxacin | Cisplatin | Colchicine | Curcumin | Cyclophosphamide | Cytarabine | Dexamethason…	140.11	87
2	IL1B	Sepsis	M		64 chemicals: 1-(3,4-dihydroxyphenyl)-3-(2-methoxyphenyl)prop-2-en-1-one | 2',4'-dihydroxy-6'-methoxy-3',5'-dimethylchalcone | 3-oxo-29-noroleana-1,9(11),12-trien-2,20-dicarbonitrile | alpha-chaconine | Amikacin | Ampicillin | apigenin-6,8-di-C-glycopyranoside | Bleomycin | Capsaicin | cardamonin | Ceftriaxone | Ciprofloxacin | Cisplatin | Colchicine | Curcumin | Cyclophosphamide | Dexamethasone …	139.9	93
3	TNF	Sepsis	M		70 chemicals: 1-(3,4-dihydroxyphenyl)-3-(2-methoxyphenyl)prop-2-en-1-one | 2',4'-dihydroxy-6'-methoxy-3',5'-dimethylchalcone | 3-oxo-29-noroleana-1,9(11),12-trien-2,20-dicarbonitrile | alpha-chaconine | Ampicillin | angelicae sinensis extract | apigenin-6,8-di-C-glycopyranoside | Bleomycin | Capsaicin | Carboplatin | cardamonin | Ceftriaxone | Ciprofloxacin | Cisplatin | Colchicine | Curcumin | C…	137.52	99
4	TNF	Shock, Septic	M		51 chemicals: 1-(beta-naphthylmethyl)-6,7-dihydroxy-1,2,3,4-tetra-hydroisoquinoline | 2-chloro-4'-methoxychalcone | 2-Propanol | 5,6,7-trimethoxyflavone | Calcium Chloride | Cilastatin, Imipenem Drug Combination | Cimetidine | Cromolyn Sodium | dehydroxymethylepoxyquinomicin | Deoxyglucose | Desipramine | Dexamethasone | dimemorfan | Dobutamine | Dopamine | emodin-6-O-glucoside | endotoxin, Esche…	127.43	53
5	NOS2	Sepsis	M		51 chemicals: 2',4'-dihydroxy-6'-methoxy-3',5'-dimethylchalcone | 3-oxo-29-noroleana-1,9(11),12-trien-2,20-dicarbonitrile | adefovir dipivoxil | alpha-chaconine | Ampicillin | apigenin-6,8-di-C-glycopyranoside | Bleomycin | Capsaicin | cardamonin | Cisplatin | Colchicine | Curcumin | Cyclophosphamide | Dexamethasone | Doxorubicin | endothelium-dependent hyperpolarization factor | endotoxin, Esche…	117.98	76
6	NOS2	Endotoxemia	M		35 chemicals: 17-(dimethylaminoethylamino)-17-demethoxygeldanamycin | 5,6,7-trimethoxyflavone | 5,7-dihydroxy-6-methoxy-2-phenylchromen-4-one | apigenin-6,8-di-C-glycopyranoside | Ascorbic Acid | coagulin-L | Dexamethasone | Dronabinol | Edaravone | endotoxin, Escherichia coli | Endotoxins | Ethanol | ethyl pyruvate | Galactosamine | Glyburide | Ibuprofen | Indomethacin | (+)-JQ1 compound | labda…	108.47	56
7	CASP3	Sepsis	M		58 chemicals: 1-(3,4-dihydroxyphenyl)-3-(2-methoxyphenyl)prop-2-en-1-one | 3-oxo-29-noroleana-1,9(11),12-trien-2,20-dicarbonitrile | apigenin-6,8-di-C-glycopyranoside | Bleomycin | Capsaicin | Carboplatin | Cephalothin | Chloramphenicol | Ciprofloxacin | Cisplatin | Colchicine | Curcumin | Cyclophosphamide | Cytarabine | Dexamethasone | Doxorubicin | Epirubicin | Erythromycin | Ethanol | Etoposid…	104.63	88
8	NOS2	Shock, Septic	M		35 chemicals: 1-(beta-naphthylmethyl)-6,7-dihydroxy-1,2,3,4-tetra-hydroisoquinoline | 5,6,7-trimethoxyflavone | Calcium Chloride | Cilastatin, Imipenem Drug Combination | Deoxyglucose | Dexamethasone | dimemorfan | Dobutamine | Dopamine | endotoxin, Escherichia coli | Endotoxins | Fluoxetine | Galactosamine | Histamine | Hydrocortisone | hydroquinone | Ibuprofen | licochalcone B | lipopolysacchar…	94.8	44
9	TLR4	Sepsis	M		32 chemicals: 1-(3,4-dihydroxyphenyl)-3-(2-methoxyphenyl)prop-2-en-1-one | apigenin-6,8-di-C-glycopyranoside | Capsaicin | Cisplatin | Curcumin | Cyclophosphamide | Dexamethasone | Doxorubicin | Erythromycin | Ethanol | Galactosamine | Gentamicins | Ifosfamide | Indomethacin | Irinotecan | Isoproterenol | kukoamine B | lipopolysaccharide, E coli O55-B5 | lipopolysaccharide, Escherichia coli O111 …	90.11	63
10	IFNG	Sepsis	M		39 chemicals: adefovir dipivoxil | Bleomycin | Capsaicin | Ciprofloxacin | Cisplatin | Colchicine | Curcumin | Cyclophosphamide | Dexamethasone | Doxorubicin | Erythromycin | Ethanol | FEC protocol | Fluorouracil | Galactosamine | gardiquimod | Gentamicins | ginsenoside Rg1 | Indomethacin | Irinotecan | Isoproterenol | lipopolysaccharide, E coli O55-B5 | lipopolysaccharide, Escherichia coli O111 …	88.37	70
11	HMGB1	Sepsis	M		28 chemicals: 1-(3,4-dihydroxyphenyl)-3-(2-methoxyphenyl)prop-2-en-1-one | Ampicillin | angelicae sinensis extract | apigenin-6,8-di-C-glycopyranoside | Bleomycin | Cisplatin | Curcumin | Cytarabine | Dexamethasone | Doxorubicin | endotoxin, Escherichia coli | Ethanol | Etoposide | Gentamicins | Isoflurane | lipopolysaccharide, E coli O55-B5 | lipopolysaccharide, Escherichia coli O111 B4 | Lipopo…	88.08	61
12	MAPK3	Sepsis	M		45 chemicals: 2',4'-dihydroxy-6'-methoxy-3',5'-dimethylchalcone | 3-oxo-29-noroleana-1,9(11),12-trien-2,20-dicarbonitrile | Ampicillin | apigenin-6,8-di-C-glycopyranoside | Bleomycin | Capsaicin | Ciprofloxacin | Cisplatin | Curcumin | Cyclophosphamide | Dexamethasone | Doxorubicin | Epoprostenol | Ethanol | Etoposide | Fluorouracil | Galactosamine | Gentamicins | ginsenoside Rg1 | Indomethacin |…	83.88	76
13	MAPK1	Sepsis	M		44 chemicals: 2',4'-dihydroxy-6'-methoxy-3',5'-dimethylchalcone | 3-oxo-29-noroleana-1,9(11),12-trien-2,20-dicarbonitrile | apigenin-6,8-di-C-glycopyranoside | Bleomycin | Capsaicin | Ciprofloxacin | Cisplatin | Curcumin | Cyclophosphamide | Dexamethasone | Doxorubicin | Epoprostenol | Ethanol | Etoposide | Fluorouracil | Galactosamine | Gentamicins | ginsenoside Rg1 | Indomethacin | Irinotecan |…	80.75	75
14	TGFB1	Sepsis	M		36 chemicals: apigenin-6,8-di-C-glycopyranoside | Bleomycin | Capsaicin | Ciprofloxacin | Cisplatin | Colchicine | Curcumin | Cyclophosphamide | Dexamethasone | Doxorubicin | Ethanol | Fluorouracil | Galactosamine | Gentamicins | Glycolipids | Glycosides | Indomethacin | Isoproterenol | lipopolysaccharide, E coli O55-B5 | lipopolysaccharide, Escherichia coli O111 B4 | Lipopolysaccharides | Melato…	78.38	69
15	MMP9	Sepsis	M		32 chemicals: apigenin-6,8-di-C-glycopyranoside | Bleomycin | Capsaicin | Cisplatin | Colchicine | Curcumin | Dexamethasone | Doxorubicin | Ethanol | Fluorouracil | ginsenoside Rg1 | Ifosfamide | Indomethacin | Irinotecan | Isoproterenol | lipopolysaccharide, E coli O55-B5 | lipopolysaccharide, Escherichia coli O111 B4 | Lipopolysaccharides | Mechlorethamine | Melatonin | Methotrexate | Nitric Ox…	69.43	57
16	TOP2A	Sepsis	M		21 chemicals: Carboplatin | Ciprofloxacin | Cisplatin | Curcumin | Cyclophosphamide | Dexamethasone | Doxorubicin | Epirubicin | Etoposide | FEC protocol | Fluorouracil | Ifosfamide | Irinotecan | Lipopolysaccharides | Methotrexate | Paclitaxel | Plant Extracts | Resveratrol | Topotecan | Vinblastine | Vincristine	55.97	40
17	NOS3	Sepsis	M		23 chemicals: Capsaicin | cardamonin | Cisplatin | Curcumin | Cyclophosphamide | Dexamethasone | Doxorubicin | endotoxin, Escherichia coli | Epirubicin | Ethanol | Fluorouracil | Gentamicins | Indomethacin | Isoflurane | Isoproterenol | lipopolysaccharide, E coli O55-B5 | Lipopolysaccharides | Melatonin | Methotrexate | Nitric Oxide | Paclitaxel | Plant Extracts | Resveratrol	52.24	55
18	LBP	Sepsis	M		15 chemicals: Curcumin | Dexamethasone | Doxorubicin | Erythromycin | Ethanol | Indomethacin | Isoproterenol | lipopolysaccharide, E coli O55-B5 | lipopolysaccharide, Escherichia coli O111 B4 | Lipopolysaccharides | Methotrexate | Paclitaxel | Penicillin G | Plant Extracts | Resveratrol	48.57	42
19	SOD2	Endotoxemia	M		18 chemicals: Ascorbic Acid | Dexamethasone | Dronabinol | Edaravone | endotoxin, Escherichia coli | Ethanol | Ibuprofen | Indomethacin | lipopolysaccharide, E. coli O26-B6 | lipopolysaccharide, E coli O55-B5 | lipopolysaccharide, Escherichia coli O111 B4 | Lipopolysaccharides | Nicotine | N-(oxo-5,6-dihydrophenanthridin-2-yl)-N,N-dimethylacetamide hydrochloride | Plant Preparations | Quercetin |…	46.03	52
20	TGFBI	Sepsis	M		15 chemicals: apigenin-6,8-di-C-glycopyranoside | Cisplatin | Dexamethasone | Doxorubicin | Fluorouracil | Irinotecan | lipopolysaccharide, Escherichia coli O111 B4 | Lipopolysaccharides | Methotrexate | Paclitaxel | Plant Extracts | Resveratrol | scolymoside | Topotecan | Vincristine	45.76	36
21	ALOX5	Endotoxemia	M		13 chemicals: Dexamethasone | Edaravone | Ethanol | Indomethacin | (+)-JQ1 compound | lipopolysaccharide, E. coli O26-B6 | lipopolysaccharide, Escherichia coli O111 B4 | Lipopolysaccharides | Nicotine | Quercetin | Resveratrol | Rosiglitazone | zileuton	45.05	44
22	ADM	Sepsis	M		14 chemicals: Cisplatin | Cyclophosphamide | Dexamethasone | Doxorubicin | Ethanol | Fluorouracil | Gentamicins | Isoproterenol | Lipopolysaccharides | Methotrexate | Nitric Oxide | Plant Extracts | Resveratrol | Topotecan	37.16	41
23	MT1	Sepsis	M		14 chemicals: Cisplatin | Curcumin | Dexamethasone | Doxorubicin | endotoxin, Escherichia coli | Ethanol | Gentamicins | Isoproterenol | lipopolysaccharide, E coli O55-B5 | Lipopolysaccharides | Nitric Oxide | Plant Extracts | Resveratrol | Vancomycin	35.29	44
24	CXCR2	Sepsis	M		11 chemicals: Cisplatin | Curcumin | Isoproterenol | Lipopolysaccharides | Mechlorethamine | Methotrexate | Plant Extracts | Prednisolone | reparixin | Topotecan | Zymosan	33.11	26
25	ADORA2A	Sepsis	M		11 chemicals: Cisplatin | Curcumin | Doxorubicin | Ethanol | Lipopolysaccharides | Methotrexate | Methylprednisolone | Plant Extracts | Prednisolone | Resveratrol | Rifampin	30.22	30
26	ATP5F1A	Endotoxemia	M		7 chemicals: Dexamethasone | Dronabinol | Ethanol | lipopolysaccharide, E coli O55-B5 | Lipopolysaccharides | Quercetin | Resveratrol	26.27	34
27	MT2	Sepsis	M		10 chemicals: Cisplatin | Dexamethasone | Doxorubicin | endotoxin, Escherichia coli | Ethanol | Isoproterenol | lipopolysaccharide, E coli O55-B5 | Lipopolysaccharides | Nitric Oxide | Vancomycin	24.55	32
28	HSPD1	Endotoxemia	M		8 chemicals: Dexamethasone | Dronabinol | Indomethacin | (+)-JQ1 compound | Lipopolysaccharides | Quercetin | Resveratrol | Rosiglitazone	23.19	31
29	ADORA2B	Sepsis	M		8 chemicals: Cisplatin | Dexamethasone | Ethanol | Indomethacin | lipopolysaccharide, E coli O55-B5 | Lipopolysaccharides | Melatonin | Methotrexate	22.56	27
30	HSPA9	Endotoxemia	M		7 chemicals: Ascorbic Acid | Dexamethasone | Dronabinol | Indomethacin | Lipopolysaccharides | Resveratrol | Rosiglitazone	21.35	30
31	CPS1	Endotoxemia	M		6 chemicals: Dexamethasone | Dronabinol | Ethanol | Lipopolysaccharides | Quercetin | Rosiglitazone	21.23	29
32	LTA	Sepsis	M		7 chemicals: Cisplatin | Curcumin | Indomethacin | Lipopolysaccharides | Plant Extracts | Resveratrol | Vincristine	20.2	22
33	MIR483	Sepsis	M		5 chemicals: Bleomycin | Doxorubicin | Ethanol | Lipopolysaccharides | pirarubicin	18.94	21
34	ABCB1B	Endotoxemia	M		6 chemicals: Dexamethasone | lipopolysaccharide, E. coli O26-B6 | lipopolysaccharide, E coli O55-B5 | Lipopolysaccharides | Plant Preparations | Resveratrol	18.45	34
35	OTC	Endotoxemia	M		5 chemicals: Dexamethasone | Indomethacin | Lipopolysaccharides | Quercetin | Rosiglitazone	18.12	28
36	RPL4	Sepsis	M		6 chemicals: Bleomycin | Dexamethasone | Doxorubicin | Ethanol | Gentamicins | Irinotecan	17.93	18
37	RPL9	Sepsis	M		3 chemicals: Doxorubicin | Ethanol | Gentamicins	7.42	14
38	IFNA2	Sepsis	M		3 chemicals: Fluorouracil | Ifosfamide | Lipopolysaccharides	6.81	16
39	HLA-DRA	Shock, Septic	M		2 chemicals: Dexamethasone | Lipopolysaccharides	6.42	16
40	AQP1	Shock, Septic	M		2 chemicals: Dexamethasone | Lipopolysaccharides	4.45	16
41	TIRAP	Bacteremia	M		1 chemical: Gentamicins	2.7	4
42	C5AR1	Shock, Septic	M		1 chemical: Lipopolysaccharides	2.67	16
43	CISH	Bacteremia	M		1 chemical: Gentamicins	2.37	3
44	GC	Shock, Septic	M				1
45	IL10	Sepsis	T		42 chemicals: apigenin-6,8-di-C-glycopyranoside | beta-Lactams | Bleomycin | Capsaicin | Cefotaxime | Ciprofloxacin | Cisplatin | Curcumin | Cyclophosphamide | Dexamethasone | Doxorubicin | endotoxin, Escherichia coli | Epoprostenol | Ethanol | Fluorouracil | Galactosamine | gardiquimod | Gentamicins | Glycosides | Indomethacin | Irinotecan | Isoproterenol | lipopolysaccharide, E coli O55-B5 | li…	106.82	74
46	ANGPT1	Sepsis	T		12 chemicals: Capsaicin | Cisplatin | Cyclophosphamide | Dexamethasone | Doxorubicin | Fluorouracil | Indomethacin | lipopolysaccharide, Escherichia coli O111 B4 | Methotrexate | Paclitaxel | Plant Extracts | Vancomycin	37.61	23
47	MIF	Sepsis	T		13 chemicals: Bleomycin | Capsaicin | Curcumin | Cyclophosphamide | Dexamethasone | Doxorubicin | Ethanol | Fluorouracil | Gentamicins | Lipopolysaccharides | Plant Extracts | Resveratrol | Zymosan	35.46	37
48	CSF3	Sepsis	T		13 chemicals: Bleomycin | Cisplatin | Dexamethasone | Doxorubicin | Ethanol | Gentamicins | lipopolysaccharide, E coli O55-B5 | lipopolysaccharide, Escherichia coli O111 B4 | Lipopolysaccharides | Methotrexate | Paclitaxel | Plant Extracts | Resveratrol	34.26	46
49	PROC	Sepsis	T		5 chemicals: Cisplatin | Doxorubicin | Fluorouracil | Lipopolysaccharides | Vinorelbine	12.27	22
50	IFNA2	Viremia	T		2 chemicals: Lamivudine | Ribavirin	9.04	5
51	PLAT	Bacteremia	T		2 chemicals: Gentamicins | Irinotecan	4.76	4

## Sheet: Sheet2
Disease
IL6
IL1B
TNF
NOS2
CASP3
TLR4
IFNG
HMGB1
MAPK3
MAPK1
TGFB1
MMP9
TOP2A
NOS3
LBP
SOD2
TGFBI
ALOX5
ADM
MT1
CXCR2
ADORA2A
ATP5F1A
MT2
HSPD1
ADORA2B
HSPA9
CPS1
LTA
MIR483
ABCB1B
OTC
RPL4
RPL9
IFNA2
HLA-DRA
AQP1
TIRAP
C5AR1
CISH
GC
IL10
ANGPT1
MIF
CSF3
PROC
PLAT
