# Supplementary material for: Network pharmacology-based approach to explore the underlying mechanism of sinomenine on sepsis-induced myocardial injury in rats
Source: Front Pharmacol. 2023 Jun 14;14:1138858. doi: 10.3389/fphar.2023.1138858 (PMC10303801; doi:10.3389/fphar.2023.1138858)
Supplement: Supplementary file 3 [file DataSheet1.ZIP › Raw Data/Disease_targets/Sepsis_tar_TTD.xlsx]

## Sheet: Sheet1
Tumor necrosis factor	TNF
Serine protease unspecific	SP
Bacterial Penicillin binding protein	Bact PBP
Bacterial Deoxyribonucleic acid	Bact DNA
Coagulation factor IX	F9
Toll-like receptor 4	TLR4
Platelet-activating factor acetylhydrolase	PLA2G7
Adenosine A1 receptor	ADORA1
Estrogen receptor beta	ESR2
Monocyte differentiation antigen CD14	CD14
Tissue factor pathway inhibitor	TFPI
Angiopoietin-2	ANGPT2
Angiopoietin 1 receptor	TEK
Phosphodiesterase	PDE
Platelet-activating factor receptor	PTAFR
Nitric-oxide synthase inducible	NOS2
Cytokine receptor unspecific	CRF
Lipopolysaccharide-binding protein	LBP
B2 bradykinin receptor	BDKRB2
Vasopressin V1a receptor	V1AR
Toll-like receptor 4	TLR4
Strychnine-binding glycine receptor	GLRA1
Glycine receptor	GlyR
Phosphodiesterase 3	PDE3
Adrenergic receptor beta-1	ADRB1
