# Supplementary material for: Network pharmacology-based approach to explore the underlying mechanism of sinomenine on sepsis-induced myocardial injury in rats
Source: Front Pharmacol. 2023 Jun 14;14:1138858. doi: 10.3389/fphar.2023.1138858 (PMC10303801; doi:10.3389/fphar.2023.1138858)
Supplement: Supplementary file 3 [file DataSheet1.ZIP › Raw Data/Drug_targets/SwissTargetPrediction.xlsx]

## Sheet: Sheet1
SwissTargetPrediction
Target	Common name	Uniprot ID	ChEMBL ID	Target Class	Probability*	Known actives (3D/2D)
Mu opioid receptor	OPRM1	P35372	CHEMBL233	Family A G protein-coupled receptor	0.104672	435 / 817
Delta opioid receptor	OPRD1	P41143	CHEMBL236	Family A G protein-coupled receptor	0.104672	374 / 777
Kappa Opioid receptor	OPRK1	P41145	CHEMBL237	Family A G protein-coupled receptor	0.104672	299 / 653
Protein arginine N-methyltransferase 6	PRMT6	Q96LA8	CHEMBL1275221	Writer	0.104672	9 / 0
Protein arginine N-methyltransferase 8	PRMT8	Q9NR22	CHEMBL3108648	Writer	0.104672	8 / 0
Protein-arginine N-methyltransferase 1	PRMT1	Q99873	CHEMBL5524	Writer	0.104672	8 / 0
Serotonin 3a (5-HT3a) receptor	HTR3A	P46098	CHEMBL1899	Ligand-gated ion channel	0.104672	114 / 0
Bradykinin B2 receptor	BDKRB2	P30411	CHEMBL3157	Family A G protein-coupled receptor	0.104672	6 / 0
Cyclin-dependent kinase 2/cyclin E1	CCNE1 CDK2	P24864 P24941	CHEMBL1907605	Kinase	0.104672	9 / 0
Myeloperoxidase	MPO	P05164	CHEMBL2439	Enzyme	0.104672	6 / 0
Peptide N-myristoyltransferase 1	NMT1	P30419	CHEMBL2593	Enzyme	0.104672	19 / 0
Leukotriene A4 hydrolase	LTA4H	P09960	CHEMBL4618	Protease	0.104672	27 / 0
Sigma opioid receptor	SIGMAR1	Q99720	CHEMBL287	Membrane receptor	0.104672	531 / 190
Protein kinase C theta	PRKCQ	Q04759	CHEMBL3920	Kinase	0.104672	83 / 0
Muscarinic acetylcholine receptor M4	CHRM4	P08173	CHEMBL1821	Family A G protein-coupled receptor	0.104672	80 / 0
Serine/threonine-protein kinase Chk1	CHEK1	O14757	CHEMBL4630	Kinase	0.104672	125 / 0
Nitric-oxide synthase, brain	NOS1	P29475	CHEMBL3568	Enzyme	0.104672	52 / 0
Monoamine oxidase A	MAOA	P21397	CHEMBL1951	Oxidoreductase	0.104672	32 / 0
Histamine H1 receptor	HRH1	P35367	CHEMBL231	Family A G protein-coupled receptor	0.104672	112 / 0
Fibroblast activation protein alpha	FAP	Q12884	CHEMBL4683	Protease	0.104672	40 / 0
Dipeptidyl peptidase IX	DPP9	Q86TI2	CHEMBL4793	Protease	0.104672	122 / 0
Phosphodiesterase 10A	PDE10A	Q9Y233	CHEMBL4409	Phosphodiesterase	0.104672	28 / 0
Muscarinic acetylcholine receptor M5	CHRM5	P08912	CHEMBL2035	Family A G protein-coupled receptor	0.104672	94 / 0
Rho-associated protein kinase 2	ROCK2	O75116	CHEMBL2973	Kinase	0.104672	96 / 0
Inhibitor of apoptosis protein 3	XIAP	P98170	CHEMBL4198	Other cytosolic protein	0.104672	154 / 0
Baculoviral IAP repeat-containing protein 2	BIRC2	Q13490	CHEMBL5462	Enzyme	0.104672	43 / 0
Carbonic anhydrase II	CA2	P00918	CHEMBL205	Lyase	0.104672	38 / 0
Cyclooxygenase-2	PTGS2	P35354	CHEMBL230	Oxidoreductase	0.104672	6 / 0
Carbonic anhydrase I	CA1	P00915	CHEMBL261	Lyase	0.104672	23 / 0
Carbonic anhydrase IX	CA9	Q16790	CHEMBL3594	Lyase	0.104672	24 / 0
Casein kinase II alpha	CSNK2A1	P68400	CHEMBL3629	Kinase	0.104672	4 / 0
Casein kinase II alpha (prime)	CSNK2A2	P19784	CHEMBL4070	Kinase	0.104672	2 / 0
Voltage-gated potassium channel subunit Kv1.5	KCNA5	P22460	CHEMBL4306	Voltage-gated ion channel	0.104672	15 / 0
Maternal embryonic leucine zipper kinase	MELK	Q14680	CHEMBL4578	Kinase	0.104672	6 / 0
Serotonin 1f (5-HT1f) receptor	HTR1F	P30939	CHEMBL1805	Family A G protein-coupled receptor	0.104672	57 / 0
Serotonin 6 (5-HT6) receptor	HTR6	P50406	CHEMBL3371	Family A G protein-coupled receptor	0.104672	151 / 0
Rho-associated protein kinase 1	ROCK1	Q13464	CHEMBL3231	Kinase	0.104672	34 / 0
PDZ-binding kinase	PBK	Q96KB5	CHEMBL4896	Kinase	0.104672	20 / 0
Monoamine oxidase B	MAOB	P27338	CHEMBL2039	Oxidoreductase	0.104672	21 / 0
Tyrosine-protein kinase JAK1	JAK1	P23458	CHEMBL2835	Kinase	0.104672	62 / 0
Tyrosine-protein kinase JAK2	JAK2	O60674	CHEMBL2971	Kinase	0.104672	66 / 0
Matrix metalloproteinase 9	MMP9	P14780	CHEMBL321	Protease	0.104672	40 / 0
Histamine H4 receptor	HRH4	Q9H3N8	CHEMBL3759	Family A G protein-coupled receptor	0.104672	195 / 0
Retinoid X receptor alpha	RXRA	P19793	CHEMBL2061	Nuclear receptor	0.104672	4 / 0
Serine/threonine-protein kinase PIM1	PIM1	P11309	CHEMBL2147	Kinase	0.104672	160 / 0
Adenosine A1 receptor	ADORA1	P30542	CHEMBL226	Family A G protein-coupled receptor	0.104672	22 / 0
Melanin-concentrating hormone receptor 1	MCHR1	Q99705	CHEMBL344	Family A G protein-coupled receptor	0.104672	51 / 0
Serine/threonine-protein kinase PIM2	PIM2	Q9P1W9	CHEMBL4523	Kinase	0.104672	129 / 0
Serine/threonine-protein kinase PIM3	PIM3	Q86V86	CHEMBL5407	Kinase	0.104672	62 / 0
Tyrosine-protein kinase JAK3	JAK3	P52333	CHEMBL2148	Kinase	0.104672	34 / 0
c-Jun N-terminal kinase 1	MAPK8	P45983	CHEMBL2276	Kinase	0.104672	11 / 0
Protein kinase C eta	PRKCH	P24723	CHEMBL3616	Kinase	0.104672	35 / 0
C-X-C chemokine receptor type 7	ACKR3	P25106	CHEMBL2010631	Family A G protein-coupled receptor	0.104672	4 / 0
Poly [ADP-ribose] polymerase 2	PARP2	Q9UGN5	CHEMBL5366	Enzyme	0.104672	33 / 0
Serotonin 4 (5-HT4) receptor	HTR4	Q13639	CHEMBL1875	Family A G protein-coupled receptor	0	34 / 0
Neuronal acetylcholine receptor; alpha3/beta2	CHRNA3 CHRNB2	P32297 P17787	CHEMBL2109234	Ligand-gated ion channel	0	3 / 0
Melanocortin receptor 4	MC4R	P32245	CHEMBL259	Family A G protein-coupled receptor	0	24 / 0
Epidermal growth factor receptor erbB1	EGFR	P00533	CHEMBL203	Kinase	0	156 / 0
Nitric-oxide synthase, endothelial	NOS3	P29474	CHEMBL4803	Enzyme	0	26 / 0
Rho-associated protein kinase	ROCK2 ROCK1	O75116 Q13464	CHEMBL2111459	Kinase	0	13 / 0
3-phosphoinositide dependent protein kinase-1	PDPK1	O15530	CHEMBL2534	Kinase	0	12 / 0
Serine/threonine-protein kinase mTOR	MTOR	P42345	CHEMBL2842	Kinase	0	26 / 0
PI3-kinase p110-alpha subunit (by homology)	PIK3CA	P42336	CHEMBL4005	Enzyme	0	28 / 0
Serine/threonine-protein kinase AKT	AKT1	P31749	CHEMBL4282	Kinase	0	18 / 0
Lysine-specific histone demethylase 1	KDM1A	O60341	CHEMBL6136	Eraser	0	23 / 0
Solute carrier family 22 member 2	SLC22A2	O15244	CHEMBL1743122	Electrochemical transporter	0	1 / 0
Multidrug and toxin extrusion protein 1	SLC47A1	Q96FL8	CHEMBL1743126	Electrochemical transporter	0	2 / 0
Serotonin 3 (5-HT3) receptor	HTR3B HTR3A	O95264 P46098	CHEMBL2111332	Ligand-gated ion channel	0	2 / 0
Neuronal acetylcholine receptor; alpha4/beta2	CHRNA4 CHRNB2	P43681 P17787	CHEMBL1907589	Ligand-gated ion channel	0	173 / 9
Receptor protein-tyrosine kinase erbB-2	ERBB2	P04626	CHEMBL1824	Kinase	0	44 / 0
Metastin receptor	KISS1R	Q969F8	CHEMBL5413	Family A G protein-coupled receptor	0	4 / 0
Macrophage colony stimulating factor receptor	CSF1R	P07333	CHEMBL1844	Kinase	0	23 / 0
Somatostatin receptor 4	SSTR4	P31391	CHEMBL1853	Family A G protein-coupled receptor	0	2 / 0
Glycogen synthase kinase-3 beta	GSK3B	P49841	CHEMBL262	Kinase	0	31 / 0
Serine/threonine-protein kinase TBK1	TBK1	Q9UHD2	CHEMBL5408	Kinase	0	4 / 0
Ribosomal protein S6 kinase 1	RPS6KB1	P23443	CHEMBL4501	Kinase	0	59 / 0
Serine/threonine-protein kinase Aurora-A	AURKA	O14965	CHEMBL4722	Kinase	0	71 / 0
Serine/threonine-protein kinase Chk2	CHEK2	O96017	CHEMBL2527	Kinase	0	9 / 0
Cyclin-dependent kinase 2	CDK2	P24941	CHEMBL301	Kinase	0	20 / 0
Lanosterol synthase	LSS	P48449	CHEMBL3593	Enzyme	0	5 / 0
Kinesin-1 heavy chain/ Tyrosine-protein kinase receptor RET	RET	P07949	CHEMBL2041	Kinase	0	23 / 0
Tyrosine-protein kinase BTK	BTK	Q06187	CHEMBL5251	Kinase	0	7 / 0
Proto-oncogene tyrosine-protein kinase MER	MERTK	Q12866	CHEMBL5331	Kinase	0	6 / 0
PH domain leucine-rich repeat-containing protein phosphatase 2	PHLPP2	Q6ZVD8	CHEMBL1275209	Enzyme	0	2 / 0
PI3-kinase p110-gamma subunit	PIK3CG	P48736	CHEMBL3267	Enzyme	0	8 / 0
Prolyl endopeptidase	PREP	P48147	CHEMBL3202	Protease	0	11 / 0
Choline kinase alpha	CHKA	P35790	CHEMBL3117	Enzyme	0	2 / 0
Tyrosine-protein kinase TYK2	TYK2	P29597	CHEMBL3553	Kinase	0	11 / 0
Phosphodiesterase 8B	PDE8B	O95263	CHEMBL4408	Phosphodiesterase	0	3 / 0
Transcriptional regulator ERG	ERG	P11308	CHEMBL1293191	Unclassified protein	0	3 / 0
Protein kinase N2	PKN2	Q16513	CHEMBL3032	Kinase	0	7 / 0
Protein kinase N1	PKN1	Q16512	CHEMBL3384	Kinase	0	7 / 0
Nuclear receptor subfamily 1 group D member 1	NR1D1	P20393	CHEMBL1961783	Nuclear receptor	0	1 / 0
Urotensin II receptor	UTS2R	Q9UKP6	CHEMBL3764	Family A G protein-coupled receptor	0	49 / 0
Dipeptidyl peptidase IV	DPP4	P27487	CHEMBL284	Protease	0	907 / 41
MAP kinase p38 alpha	MAPK14	Q16539	CHEMBL260	Kinase	0	16 / 0
Quinone reductase 1	NQO1	P15559	CHEMBL3623	Enzyme	0	5 / 0
Cholecystokinin A receptor (by homology)	CCKAR	P32238	CHEMBL1901	Family A G protein-coupled receptor	0	1 / 0
Melanocortin receptor 1	MC1R	Q01726	CHEMBL3795	Family A G protein-coupled receptor	0	4 / 0
Melanocortin receptor 3	MC3R	P41968	CHEMBL4644	Family A G protein-coupled receptor	0	3 / 0
