# Supplementary material for: Network pharmacology-based approach to explore the underlying mechanism of sinomenine on sepsis-induced myocardial injury in rats
Source: Front Pharmacol. 2023 Jun 14;14:1138858. doi: 10.3389/fphar.2023.1138858 (PMC10303801; doi:10.3389/fphar.2023.1138858)
Supplement: Supplementary file 3 [file DataSheet1.ZIP › Raw Data/Drug_targets/herb_result_reference.xlsx]

## Sheet: sheet1
Paper id	Target id	Target name	PubMed id
HBREF000952	HBTAR010827	OSCAR	30797069
HBREF000952	HBTAR001429	FOS	30797069
HBREF000952	HBTAR002061	CXCR1	30797069
HBREF000952	HBTAR002693	NFATC1	30797069
HBREF000952	HBTAR002060	CXCL8	30797069
HBREF000953	HBTAR006366	NLRP1	29776417
HBREF000953	HBTAR002079	IL18	29776417
HBREF000953	HBTAR002042	IL1B	29776417
HBREF000953	HBTAR002055	IL6	29776417
HBREF000953	HBTAR004140	TNF	29776417
HBREF000954	HBTAR000866	CRYAB	27724964
HBREF000954	HBTAR003928	STAT3	27724964
HBREF000954	HBTAR001106	DRD2	27724964
HBREF000956	HBTAR002705	NFKB1	26795599
HBREF000956	HBTAR002700	NFE2L2	26795599
HBREF000956	HBTAR005454	KEAP1	26795599
