# Supplementary material for: Network pharmacology-based approach to explore the underlying mechanism of sinomenine on sepsis-induced myocardial injury in rats
Source: Front Pharmacol. 2023 Jun 14;14:1138858. doi: 10.3389/fphar.2023.1138858 (PMC10303801; doi:10.3389/fphar.2023.1138858)
Supplement: Supplementary file 3 [file DataSheet1.ZIP › Raw Data/Drug_targets/pharmMapper.csv]

Ligand: 5459308
Pharma Model	Num Feature	Fit	Norm Fit	Num Hydrophobic	Num HB Acceptor	Num HB Donor	Num Positive	Num Negative	Num Aromatic	Name	Class	Uniplot	Function	Disease	Idication
2ap3_A_cavity_1	3	2.967	0.9889	2	0	0	1	0	0	NONE	NONE	NONE	NONE	NONE	NONE
1vhs_B_cavity_2	3	2.871	0.9571	2	0	0	1	0	0	Putative phosphinothricin acetyltransferase ywnH	NONE	P71043	NONE	NONE	NONE
2vk8_C_cavity_2	3	2.857	0.9524	2	0	0	1	0	0	Pyruvate decarboxylase isozyme 1	NONE	P06169	Carbohydrate transport and metabolism	NONE	NONE
1noy_B_cavity_4	3	2.688	0.8962	2	0	0	1	0	0	DNA polymerase	NONE	P04415	NONE	NONE	NONE
3fqd_A_cavity_8	5	3.998	0.7996	3	1	0	0	1	0	5-3 exoribonuclease 2	NONE	P40848	NONE	NONE	NONE
2hz7_A_cavity_3	4	3.176	0.7939	2	2	0	0	0	0	Glutaminyl-tRNA synthetase	NONE	P56926	NONE	NONE	NONE
1b7a_B_cavity_1	5	3.896	0.7793	3	0	1	0	1	0	Phosphatidylethanolamine-binding protein 1	NONE	P13696	HCNP may be involved in the function of the presynaptic cholinergic neurons of the central nervous system. HCNP increases the production of choline acetyltransferase but not acetylcholinesterase. Seems to be mediated by a specific receptor	NONE	NONE
2cop_A_cavity_3	4	3.055	0.7637	2	2	0	0	0	0	Acyl-CoA-binding domain-containing protein 6	NONE	Q9BR61	NONE	NONE	NONE
1ei6_B_cavity_4	5	3.771	0.7543	2	1	1	1	0	0	Phosphonoacetate hydrolase	NONE	Q51782	Involved in catalytic activity	NONE	NONE
1n8z_C_cavity_2	4	2.976	0.744	2	1	0	0	1	0	Receptor tyrosine-protein kinase erbB-2	TRANSFERASE	ERBB2_HUMAN	Essential component of a neuregulin-receptor complex, although neuregulins do not interact with it alone. GP30 is a potential ligand for this receptor. Not activated by EGF, TGF- alpha and amphiregulin.	NONE	Colon tumor;Melanoma;Cancer;Non-small-cell lung cancer;Breast tumor;Lung tumor;Colorectal tumor;Solid tumor;Ovary tumor;Prostate tumor;Pancreas tumor;Stomach tumor;Female genital tract tumor
3g7g_E_cavity_1	4	2.969	0.7422	2	0	1	1	0	0	UPF0311 protein CA_C3321	NONE	Q97DZ9	NONE	NONE	NONE
1yav_B_cavity_1	4	2.955	0.7389	2	1	0	0	1	0	Uncharacterized protein ykuL	NONE	O31698	NONE	NONE	NONE
2c6s_H_cavity_5	4	2.94	0.735	3	1	0	0	0	0	Penton protein	NONE	P03276	Involved in structural molecule activity	NONE	NONE
1l1o_C_cavity_3	4	2.929	0.7323	1	2	0	1	0	0	Replication protein A 14 kDa subunit	NONE	P35244	NONE	NONE	NONE
2i7x_A_cavity_4	4	2.92	0.7301	2	2	0	0	0	0	Cleavage and polyadenylation specificity factor subunit 3	RNA BINDING PROTEIN, PROTEIN BINDING	CPSF3_HUMAN	Component of the cleavage and polyadenylation specificity factor (CPSF) complex that play a key role in pre-mRNA 3-end formation, recognizing the AAUAAA signal sequence and interacting with poly(A) polymerase and other factors to bring about cleavage and	NONE	NONE
2ke3_A_cavity_2	5	3.647	0.7293	2	1	1	1	0	0	Neuroendocrine convertase 1	NONE	P63239	NONE	NONE	NONE
2ayn_C_cavity_2	5	3.636	0.7273	3	1	0	1	0	0	Ubiquitin carboxyl-terminal hydrolase 14	HYDROLASE	UBP14_HUMAN	NONE	NONE	NONE
1x65_A_cavity_1	6	4.362	0.727	4	1	0	0	1	0	Cold shock domain-containing protein E1	NONE	O75534	NONE	NONE	NONE
1n44_A_cavity_4	4	2.877	0.7192	2	1	0	1	0	0	Annexin A5	NONE	P14668	Involved in calcium ion binding	NONE	NONE
1aoa_A_cavity_2	5	3.594	0.7188	2	1	1	1	0	0	Plastin-3	NONE	P13797	NONE	NONE	NONE
3dxr_A_cavity_1	4	2.846	0.7116	3	1	0	0	0	0	Mitochondrial import inner membrane translocase subunit TIM9	NONE	O74700	NONE	NONE	NONE
1k7a_A_cavity_1	4	2.833	0.7081	2	2	0	0	0	0	Protein C-ets-1	NONE	P27577	NONE	NONE	NONE
3bhd_B_cavity_2	4	2.81	0.7024	2	1	0	0	1	0	Thiamine-triphosphatase	NONE	Q9BU02	NONE	NONE	NONE
2j4k_A_cavity_3	5	3.485	0.697	2	1	1	1	0	0	Uridylate kinase	NONE	Q97ZE2	NONE	NONE	NONE
1wde_A_cavity_2	5	3.408	0.6816	3	1	0	1	0	0	Probable diphthine synthase	NONE	Q9YDI2	NONE	NONE	NONE
1vac_A_cavity_1	5	3.358	0.6716	3	1	0	1	0	0	H-2 class I histocompatibility antigen, K-B alpha chain	NONE	P01901	NONE	NONE	NONE
1fiz_A_cavity_4	6	3.998	0.6663	3	2	0	1	0	0	Acrosin	NONE	P08001	NONE	NONE	NONE
1dus_A_cavity_2	6	3.991	0.6652	3	2	0	0	1	0	Protein MJ0882	NONE	Q58292	NONE	NONE	NONE
2fjk_C_cavity_1	4	2.655	0.6639	2	1	0	1	0	0	Fructose-bisphosphate aldolase	NONE	Q703I2	NONE	NONE	NONE
1z9f_A_cavity_1	6	3.975	0.6625	3	1	1	1	0	0	Single-stranded DNA-binding protein	NONE	Q9WZ73	NONE	NONE	NONE
2owy_A_cavity_1	6	3.953	0.6589	3	1	1	1	0	0	Recombination-associated protein rdgC	NONE	Q9HYX7	NONE	NONE	NONE
1s5a_A_cavity_1	7	4.576	0.6537	3	1	1	2	0	0	Hypothetical protein yesE	NONE	O31511	NONE	NONE	NONE
1csm_A_cavity_2	4	2.613	0.6533	2	1	1	0	0	0	Chorismate mutase	NONE	P32178	NONE	NONE	NONE
2nut_A_cavity_6	5	3.262	0.6523	2	1	2	0	0	0	Protein transport protein Sec23A	NONE	Q15436	NONE	NONE	NONE
1d7c_A_cavity_1	6	3.848	0.6413	4	2	0	0	0	0	Cellobiose dehydrogenase	NONE	Q01738	Amino acid transport and metabolism	NONE	NONE
2dba_A_cavity_1	4	2.552	0.638	3	1	0	0	0	0	Protein unc-45 homolog A	NONE	Q9H3U1	NONE	NONE	NONE
3dm3_B_cavity_1	6	3.822	0.637	3	1	1	1	0	0	Replication factor A	NONE	Q58559	NONE	NONE	NONE
2rm4_A_cavity_3	5	3.176	0.6351	4	1	0	0	0	0	Enhancer of mRNA-decapping protein 3	NONE	Q9VVI2	NONE	NONE	NONE
2dld_A_cavity_3	5	3.161	0.6322	3	1	1	0	0	0	D-lactate dehydrogenase	NONE	P30901	Energy production and conversion	NONE	NONE
1rrh_A_cavity_7	5	3.145	0.629	2	1	2	0	0	0	Seed lipoxygenase-3	NONE	P09186	Involved in metal ion binding	NONE	NONE
1ai3_A_cavity_4	6	3.767	0.6279	3	1	1	0	1	0	Isocitrate dehydrogenase [NADP]	NONE	P08200	Energy production and conversion	NONE	NONE
1e60_C_cavity_2	4	2.504	0.6261	2	2	0	0	0	0	Dimethyl sulfoxide/trimethylamine N-oxide reductase	NONE	Q52675	NONE	NONE	NONE
1zvs_A_cavity_3	5	3.121	0.6243	3	0	1	1	0	0	Beta-2-microglobulin	NONE	P61769	NONE	NONE	NONE
3c7g_A_cavity_3	6	3.742	0.6237	4	1	0	1	0	0	Arabinoxylan arabinofuranohydrolase	NONE	Q45071	NONE	NONE	NONE
2eon_A_cavity_1	4	2.488	0.622	2	2	0	0	0	0	Zinc finger protein with KRAB and SCAN domains 5	TRANSCRIPTION	ZKSC5_HUMAN	May be involved in transcriptional regulation.	NONE	NONE
1j3x_A_cavity_1	6	3.716	0.6193	3	1	1	1	0	0	High mobility group protein B2	NONE	P17741	NONE	NONE	NONE
2ysw_C_cavity_1	8	4.917	0.6146	4	2	0	1	1	0	3-dehydroquinate dehydratase	NONE	O66440	NONE	NONE	NONE
1ggt_A_cavity_2	5	3.063	0.6125	4	1	0	0	0	0	Coagulation factor XIII A chain	BLOOD COAGULATION	F13A_HUMAN	Factor XIII is activated by thrombin and calcium ion to a transglutaminase that catalyzes the formation of gamma-glutamyl- epsilon-lysine cross-links between fibrin chains, thus stabilizing the fibrin clot. Also cross-link alpha-2-plasmin inhibitor, or fi	Defects in F13A1 are the cause of F13A deficiency [MIM:134570]. F13A deficiency is an autosomal recessive disorder characterized by a life-long bleeding tendency, impaired wound healing and spontaneous abortion in affected women. In addition to the common presentation such as subcutaneous and intramuscular haematomas, severe bleeding such as intracranial hemorrhages may occur.	NONE
1is2_B_cavity_4	5	3.063	0.6125	2	1	2	0	0	0	Acyl-coenzyme A oxidase 1, peroxisomal	NONE	P07872	Involved in acyl-CoA oxidase activity	NONE	NONE
1w98_B_cavity_1	6	3.655	0.6092	3	1	1	1	0	0	G1/S-specific cyclin-E1	TRANSFERASE	CCNE1_HUMAN	Essential for the control of the cell cycle at the G1/S (start) transition.	NONE	NONE
1fpp_B_cavity_6	5	3.027	0.6054	2	2	1	0	0	0	Protein farnesyltransferase subunit beta	NONE	Q02293	NONE	NONE	NONE
2qvv_A_cavity_1	7	4.231	0.6045	4	1	1	0	1	0	Fructose-1,6-bisphosphatase 1	NONE	P00636	Carbohydrate transport and metabolism	NONE	NONE
2g5m_B_cavity_1	5	3.011	0.6021	2	1	2	0	0	0	Neurabin-2	NONE	O35274	NONE	NONE	NONE
1rfe_A_cavity_1	5	3.009	0.6017	3	1	1	0	0	0	Hypothetical protein	NONE	O53240	Involved in FMN binding	NONE	NONE
1so0_C_cavity_2	5	3	0.6	3	0	1	0	1	0	Aldose 1-epimerase	NONE	Q96C23	NONE	NONE	NONE
1gm6_A_cavity_1	5	3	0.6	3	0	1	1	0	0	Salivary lipocalin	NONE	P81608	NONE	NONE	NONE
1poy_4_cavity_1	5	2.979	0.5958	2	0	1	2	0	0	Spermidine/putrescine-binding periplasmic protein	NONE	P0AFK9	Amino acid transport and metabolism	NONE	NONE
3crw_1_cavity_2	5	2.963	0.5926	4	0	1	0	0	0	ATP-dependent DNA helicase Saci_0192	NONE	Q4JC68	NONE	NONE	NONE
1uh6_A_cavity_1	6	3.529	0.5882	3	1	1	0	1	0	Ubiquitin-like protein 5	NONE	Q9EPV8	NONE	NONE	NONE
3gh8_H_cavity_3	5	2.936	0.5872	4	1	0	0	0	0	Iodotyrosine dehalogenase 1	NONE	Q9DCX8	NONE	NONE	NONE
1fwx_D_cavity_2	6	3.522	0.587	2	1	1	0	2	0	Nitrous-oxide reductase	NONE	Q51705	Involved in copper ion binding	NONE	NONE
2yu4_A_cavity_1	6	3.502	0.5836	2	1	1	1	1	0	E3 SUMO-protein ligase NSE2	NONE	Q96MF7	NONE	NONE	NONE
1ojm_A_cavity_2	4	2.334	0.5836	3	1	0	0	0	0	Hyaluronate lyase	NONE	Q54873	Involved in hyaluronidase activity	NONE	Used to treat vitamin C deficiency, scurvy, delayed wound and bone healing, urine acidification, and in general as an antioxidant. It has also been suggested to be an effective antiviral agent.
1qxo_D_cavity_3	5	2.902	0.5804	3	1	1	0	0	0	Chorismate synthase	NONE	P0A2Y7	Amino acid transport and metabolism	NONE	NONE
1lbm_A_cavity_1	5	2.896	0.5793	4	1	0	0	0	0	N-(5-phosphoribosyl)anthranilate isomerase	NONE	Q56320	Involved in phosphoribosylanthranilate isomerase activity	NONE	NONE
1vcn_A_cavity_1	8	4.63	0.5787	4	1	1	1	1	0	CTP synthase	NONE	Q5SIA8	NONE	NONE	NONE
2gv0_A_cavity_1	6	3.467	0.5779	2	1	1	2	0	0	Lysozyme C	NONE	Q7LZQ1	NONE	NONE	NONE
3dm0_A_cavity_5	5	2.882	0.5764	2	2	0	1	0	0	Guanine nucleotide-binding protein subunit beta-like protein	NONE	O24456	NONE	NONE	NONE
2fcr_A_cavity_1	5	2.863	0.5727	2	2	1	0	0	0	Flavodoxin	NONE	P14070	NONE	NONE	NONE
1d6v_L_cavity_1	5	2.858	0.5715	3	2	0	0	0	0	Ig gamma-1 chain C region	NONE	P01857	NONE	NONE	NONE
1rf8_A_cavity_2	4	2.283	0.5709	3	1	0	0	0	0	Eukaryotic translation initiation factor 4E	NONE	P07260	Involved in RNA binding	NONE	NONE
1ogy_O_cavity_6	5	2.854	0.5707	2	1	1	1	0	0	Periplasmic nitrate reductase	NONE	Q53176	NONE	NONE	NONE
3c5k_A_cavity_1	7	3.992	0.5703	4	1	1	1	0	0	Histone deacetylase 6	HYDROLASE	HDAC6_HUMAN	Responsible for the deacetylation of lysine residues on the N-terminal part of the core histones (H2A, H2B, H3 and H4). Histone deacetylation gives a tag for epigenetic repression and plays an important role in transcriptional regulation, cell cycle progr	NONE	NONE
1wp1_B_cavity_1	5	2.827	0.5654	4	1	0	0	0	0	Outer membrane protein oprM	MEMBRANE PROTEIN	OPRM_PSEAE	The outer membrane component of the mexAB-oprM efflux system that confers multidrug resistance. Also functions as the major efflux pump for n-hexane and p-xylene efflux. Over- expression of the pump increases antibiotic and solvent efflux capacities. Can ;The ability to export antibiotics and solvents is dramatically decreased in the presence of the proton conductor carbonyl cyanide m-chloropheny…	NONE	NONE
2bjh_B_cavity_2	7	3.956	0.5651	3	1	1	0	2	0	Feruloyl esterase A	NONE	O42807	NONE	NONE	NONE
1ddi_A_cavity_2	6	3.388	0.5646	3	2	1	0	0	0	Sulfite reductase [NADPH] flavoprotein alpha-component	NONE	P38038	Involved in sulfite reductase (NADPH) activity	NONE	NONE
1tkn_A_cavity_1	5	2.813	0.5625	4	0	1	0	0	0	Amyloid beta A4 protein	NONE	P05067	NONE	NONE	NONE
2fvh_C_cavity_1	7	3.932	0.5617	3	0	2	1	1	0	Urease subunit gamma	NONE	P0A676	NONE	NONE	NONE
2yw2_A_cavity_3	7	3.931	0.5615	3	0	2	1	1	0	Phosphoribosylamine--glycine ligase	NONE	O66949	NONE	NONE	NONE
1m9i_A_cavity_1	5	2.807	0.5614	3	1	1	0	0	0	Annexin A6	LIPID BINDING PROTEIN	ANXA6_HUMAN	May associate with CD21. May regulate the release of Ca(2+) from intracellular stores.	NONE	NONE
2i3q_A_cavity_1	7	3.925	0.5607	3	1	1	0	2	0	DNA endonuclease I-CreI	NONE	P05725	NONE	NONE	NONE
1vmd_B_cavity_1	7	3.91	0.5586	4	1	1	0	1	0	Methylglyoxal synthase	NONE	Q9X0R7	NONE	NONE	NONE
1puj_A_cavity_1	6	3.346	0.5576	3	1	1	0	1	0	Ribosome biogenesis GTPase A	NONE	O31743	NONE	NONE	NONE
2b4x_L_cavity_1	5	2.785	0.5571	2	2	1	0	0	0	Antithrombin-III	BLOOD CLOTTING	ANT3_HUMAN	Most important serine protease inhibitor in plasma that regulates the blood coagulation cascade. AT-III inhibits thrombin as well as factors IXa, Xa and XIa. Its inhibitory activity is greatly enhanced in the presence of heparin.	Defects in SERPINC1 are the cause of antithrombin-III deficiency (AT3D) [MIM:107300]. AT3D is an important risk factor for hereditary thrombophilia, a hemostatic disorder characterized by a tendency to recurrent thrombosis. AT3D is classified into 4 types. Type I: characterized by a 50% decrease in antigenic and functional levels. Type II: has defects affecting the thrombin- binding domain. Type …	Thromboembolism
3d0o_A_cavity_2	5	2.785	0.5571	3	2	0	0	0	0	L-lactate dehydrogenase 1	NONE	Q5HJD7	NONE	NONE	NONE
1wh0_A_cavity_1	6	3.335	0.5558	4	0	1	0	1	0	Ubiquitin carboxyl-terminal hydrolase 19	HYDROLASE	UBP19_HUMAN	Involved in the ubiquitin-dependent proteolytic pathway in conjunction with the 26S proteasome (By similarity).	NONE	NONE
3fmo_A_cavity_3	4	2.22	0.555	2	2	0	0	0	0	Nuclear pore complex protein Nup214	NONE	P35658	NONE	NONE	NONE
1q8b_A_cavity_1	7	3.876	0.5537	4	0	1	1	1	0	Uncharacterized protein yjcS	NONE	O31641	NONE	NONE	NONE
1y1u_A_cavity_3	5	2.767	0.5534	2	2	0	0	1	0	Signal transducer and activator of transcription 5A	NONE	P42230	NONE	NONE	NONE
1y88_A_cavity_1	4	2.213	0.5532	3	1	0	0	0	0	Uncharacterized protein AF_1548	NONE	O28724	NONE	NONE	NONE
1tz7_A_cavity_5	6	3.304	0.5506	3	1	1	1	0	0	4-alpha-glucanotransferase	NONE	O66937	NONE	NONE	NONE
1jv1_A_cavity_3	6	3.293	0.5488	3	1	1	1	0	0	UDP-N-acetylhexosamine pyrophosphorylase	NONE	Q16222	Involved in nucleotidyltransferase activity	NONE	NONE
1z0j_A_cavity_1	5	2.744	0.5487	1	3	0	1	0	0	Ras-related protein Rab-22A	NONE	P35285	NONE	NONE	NONE
2ron_A_cavity_2	7	3.84	0.5486	4	1	1	0	1	0	Surfactin synthetase thioesterase subunit	NONE	Q08788	NONE	NONE	NONE
3csk_A_cavity_5	7	3.838	0.5482	3	0	2	1	1	0	Probable dipeptidyl-peptidase 3	NONE	Q08225	NONE	NONE	NONE
1yg9_A_cavity_4	7	3.835	0.5478	2	1	3	1	0	0	Aspartic protease Bla g 2	NONE	P54958	Involved in aspartic-type endopeptidase activity	NONE	NONE
1ntg_D_cavity_1	7	3.832	0.5474	4	0	2	1	0	0	Tyrosyl-tRNA synthetase, cytoplasmic	NONE	P54577	Translation, ribosomal structure and biogenesis	NONE	Tyrosine is claimed to act as an effective antidepressant, however results are mixed. Tyrosine has also been claimed to reduce stress and combat narcolepsy and chronic fatigue, however these claims have been refuted by some studies.
1ew3_A_cavity_1	4	2.181	0.5452	3	1	0	0	0	0	Major allergen Equ c 1	NONE	Q95182	NONE	NONE	NONE
2zv8_A_cavity_2	11	5.981	0.5437	5	2	1	3	0	0	Tyrosine-protein kinase Lyn	NONE	P25911	NONE	NONE	NONE
1em2_A_cavity_1	5	2.715	0.543	4	1	0	0	0	0	StAR-related lipid transfer protein 3	NONE	Q14849	NONE	NONE	NONE
1wny_B_cavity_1	6	3.248	0.5414	1	2	1	2	0	0	Isoleucyl-tRNA synthetase	NONE	P56690	Translation, ribosomal structure and biogenesis	NONE	NONE
2h08_A_cavity_2	6	3.24	0.54	3	1	1	1	0	0	Ribose-phosphate pyrophosphokinase 1	NONE	P60891	NONE	NONE	NONE
2gov_A_cavity_2	6	3.217	0.5362	3	1	1	1	0	0	Heme-binding protein 1	NONE	Q9R257	NONE	NONE	NONE
1cok_A_cavity_1	5	2.671	0.5342	4	1	0	0	0	0	Tumor protein p73	GENE REGULATION	P73_HUMAN	Participates in the apoptotic response to DNA damage. When overproduced, activates transcription from p53-responsive promoters and induces apoptosis. May be a tumor suppressor protein.	Maps to a chromosome region frequently mutated in diverse cell lines of human cancer. Appears not to be frequently mutated in human cancers, in contrast to p53. Hemizygosity is observed in neuroblastoma and oligodendroglioma.	NONE
3glb_C_cavity_2	7	3.738	0.5339	4	1	1	1	0	0	HTH-type transcriptional regulator catM	NONE	P07774	NONE	NONE	NONE
1hyh_C_cavity_1	6	3.201	0.5335	3	2	0	0	1	0	L-2-hydroxyisocaproate dehydrogenase	NONE	P14295	Involved in oxidoreductase activity, acting on the CH-OH group of donors, NAD or NADP as acceptor	NONE	NONE
1pwh_A_cavity_1	5	2.666	0.5331	2	1	1	0	1	0	L-serine dehydratase/L-threonine deaminase	NONE	P09367	NONE	NONE	NONE
1y44_B_cavity_1	5	2.662	0.5324	3	1	1	0	0	0	Ribonuclease Z	NONE	P54548	Involved in hydrolase activity	NONE	NONE
2iny_A_cavity_9	5	2.655	0.531	4	1	0	0	0	0	Hexon protein	NONE	P42671	NONE	NONE	NONE
1zp2_A_cavity_4	6	3.169	0.5281	3	1	1	1	0	0	RNA polymerase II holoenzyme cyclin-like subunit	NONE	O94503	NONE	NONE	NONE
2hh8_A_cavity_1	7	3.688	0.5268	3	1	1	1	1	0	Uncharacterized protein ydfO	NONE	P76156	NONE	NONE	NONE
1hm9_A_cavity_4	5	2.634	0.5268	3	1	0	1	0	0	Bifunctional protein glmU	NONE	Q97R46	Involved in UDP-N-acetylglucosamine diphosphorylase activity	NONE	NONE
2b6e_H_cavity_1	4	2.103	0.5258	3	1	0	0	0	0	Putative esterase HI1161	NONE	P45083	NONE	NONE	NONE
1a57_A_cavity_1	9	4.723	0.5248	5	1	1	2	0	0	Fatty acid-binding protein, intestinal	NONE	P02693	Involved in transporter activity	NONE	NONE
1hxd_B_cavity_5	5	2.622	0.5245	2	1	1	1	0	0	Bifunctional protein birA synthetase	NONE	P06709	Involved in biotin-[acetyl-CoA-carboxylase] ligase activity	NONE	NONE
1srp_A_cavity_2	6	3.146	0.5243	4	1	1	0	0	0	Serralysin	NONE	P07268	NONE	NONE	NONE
1kv9_A_cavity_3	5	2.617	0.5235	4	1	0	0	0	0	Quinohemoprotein alcohol dehydrogenase ADH IIB	NONE	Q8GR64	Involved in iron ion binding	NONE	NONE
1xup_O_cavity_3	7	3.661	0.5229	4	1	1	0	1	0	Glycerol kinase	NONE	O34153	NONE	NONE	NONE
3beh_A_cavity_3	7	3.657	0.5225	3	1	2	0	1	0	Cyclic nucleotide-gated potassium channel mll3241	NONE	Q98GN8	Involved in cAMP-dependent protein kinase regulator activity	NONE	NONE
1y64_B_cavity_2	8	4.167	0.5209	6	1	0	0	1	0	Actin, alpha skeletal muscle	NONE	P68135	NONE	NONE	NONE
1vbg_A_cavity_9	4	2.072	0.518	3	1	0	0	0	0	Pyruvate, phosphate dikinase 1, chloroplastic	NONE	P11155	Carbohydrate transport and metabolism	NONE	NONE
1egw_D_cavity_1	4	2.07	0.5174	3	1	0	0	0	0	Myocyte-specific enhancer factor 2A	NONE	Q02078	NONE	NONE	NONE
5ldh_B_cavity_1	6	3.098	0.5163	3	2	1	0	0	0	L-lactate dehydrogenase B chain	NONE	P00336	NONE	NONE	NONE
2ppi_A_cavity_1	6	3.097	0.5162	4	1	1	0	0	0	Gigaxonin	NONE	Q9H2C0	NONE	NONE	NONE
1ibh_A_cavity_1	6	3.093	0.5155	3	3	0	0	0	0	Superoxide dismutase [Cu-Zn]	NONE	P00446	NONE	NONE	NONE
1nda_C_cavity_2	4	2.06	0.5151	3	1	0	0	0	0	Trypanothione reductase	NONE	P28593	Energy production and conversion	NONE	NONE
1ix1_B_cavity_1	7	3.588	0.5126	3	1	1	1	1	0	Peptide deformylase	NONE	Q9I7A8	Translation, ribosomal structure and biogenesis	NONE	NONE
1wdk_A_cavity_5	5	2.563	0.5125	3	1	1	0	0	0	Fatty acid oxidation complex subunit alpha	NONE	P28793	NONE	NONE	NONE
2nn6_D_cavity_1	5	2.562	0.5125	2	1	1	1	0	0	Exosome complex exonuclease RRP45	NONE	Q06265	NONE	NONE	NONE
2dbo_A_cavity_1	6	3.068	0.5114	3	2	1	0	0	0	D-tyrosyl-tRNA(Tyr) deacylase	NONE	O66742	NONE	NONE	NONE
1fe8_J_cavity_1	6	3.068	0.5114	3	2	1	0	0	0	von Willebrand factor	IMMUNE SYSTEM	VWF_HUMAN	Important in the maintenance of hemostasis, it promotes adhesion of platelets to the sites of vascular injury by forming a molecular bridge between sub-endothelial collagen matrix and platelet-surface receptor complex GPIb-IX-V. Also acts as a chaperone f	Defects in VWF are associated with various forms of von Willebrand disease (VWD) [MIM:193400, 277480]. VWD is characterized by frequent bleeding (gingival, minor skin quantitative lacerations, menorrhagia, etc.). Type I VWD is associated with a deficiency of VWF; type II by normal to decreased plasma level of VWF; type III by a virtual absence of VWF. There are subtypes (A to H) of type II VWD; f…	Thrombosis
2qc3_A_cavity_1	9	4.593	0.5103	4	2	1	0	2	0	Malonyl CoA-acyl carrier protein transacylase	NONE	P63458	NONE	NONE	NONE
2bsk_D_cavity_1	8	4.081	0.5102	5	0	1	0	2	0	Mitochondrial import inner membrane translocase subunit Tim9	NONE	Q9Y5J7	NONE	NONE	NONE
1jfi_B_cavity_2	4	2.039	0.5097	3	1	0	0	0	0	Dr1-associated corepressor	NONE	Q14919	NONE	NONE	NONE
1xvv_A_cavity_5	6	3.055	0.5092	4	1	1	0	0	0	Crotonobetainyl-CoA:carnitine CoA-transferase	NONE	P31572	Energy production and conversion	NONE	NONE
2ija_A_cavity_1	6	3.051	0.5085	4	1	1	0	0	0	Arylamine N-acetyltransferase 1	TRANSFERASE	ARY1_HUMAN	Participates in the detoxification of a plethora of hydrazine and arylamine drugs. Catalyzes the N- or O-acetylation of various arylamine and heterocyclic amine substrates and is able to bioactivate several known carcinogens.	NONE	NONE
1uvx_A_cavity_1	7	3.555	0.5079	5	1	0	0	1	0	Globin LI637	NONE	Q08753	Involved in oxygen binding	NONE	NONE
2yww_B_cavity_1	5	2.539	0.5077	4	1	0	0	0	0	Aspartate carbamoyltransferase regulatory chain	NONE	Q58801	NONE	NONE	NONE
2csj_A_cavity_1	7	3.553	0.5075	4	1	1	1	0	0	Tight junction protein ZO-2	NONE	Q9Z0U1	NONE	NONE	NONE
2ejr_A_cavity_5	6	3.043	0.5072	3	2	1	0	0	0	Lysine-specific histone demethylase 1	OXIDOREDUCTASE	LSD1_HUMAN	Histone demethylase that specifically demethylates Lys- 4 of histone H3, a specific tag for epigenetic transcriptional activation, thereby acting as a corepressor. Acts by oxidizing the substrate by FAD to generate the corresponding imine that is subseq	NONE	Cancer
1lwu_E_cavity_2	6	3.04	0.5066	3	1	1	1	0	0	Fibrinogen alpha-1 chain	NONE	P02674	NONE	NONE	NONE
1k8g_B_cavity_2	6	3.034	0.5056	4	0	1	0	1	0	Telomere-binding protein subunit alpha	NONE	P29549	NONE	NONE	NONE
1onf_A_cavity_7	4	2.015	0.5038	3	1	0	0	0	0	Glutathione reductase	NONE	Q94655	Involved in oxidoreductase activity	NONE	NONE
1fg9_E_cavity_2	6	3.021	0.5036	3	2	1	0	0	0	Interferon-gamma receptor alpha chain	IMMUNE SYSTEM	INGR1_HUMAN	Receptor for interferon gamma. Two receptors bind one interferon gamma dimer.	Defects in IFNGR1 are a cause of mendelian susceptibility to mycobacterial disease (MSMD) [MIM:209950]; also known as familial disseminated atypical mycobacterial infection. This rare condition confers predisposition to illness caused by moderately virulent mycobacterial species, such as Bacillus Calmette-Guerin (BCG) vaccine and environmental non-tuberculous mycobacteria, and by the more virulen…	NONE
1gq2_I_cavity_2	6	3.021	0.5035	2	1	1	1	1	0	NADP-dependent malic enzyme	NONE	P40927	Energy production and conversion	NONE	NONE
1f5z_A_cavity_2	6	3.018	0.503	4	2	0	0	0	0	N-acetylneuraminate lyase	NONE	P44539	NONE	NONE	NONE
1ovm_A_cavity_2	6	3.017	0.5029	5	0	0	1	0	0	Indole-3-pyruvate decarboxylase	NONE	P23234	Involved in magnesium ion binding	NONE	NONE
1s6d_A_cavity_1	8	4.01	0.5013	5	0	2	0	1	0	Albumin-8	NONE	P23110	NONE	NONE	NONE
3h1h_S_cavity_1	6	3.001	0.5002	2	2	1	1	0	0	Cytochrome b	NONE	P18946	NONE	NONE	NONE
1ujv_A_cavity_1	4	2	0.5	2	1	0	0	1	0	Membrane-associated guanylate kinase, WW and PDZ domain-containing protein 2	NONE	Q86UL8	NONE	NONE	NONE
1jvw_A_cavity_1	4	2	0.5	2	1	0	1	0	0	Macrophage infectivity potentiator	NONE	Q09734	NONE	NONE	NONE
2cue_A_cavity_1	4	2	0.5	2	0	1	0	1	0	Paired box protein Pax-6	TRANSCRIPTION	PAX6_HUMAN	Transcription factor with important functions in the development of the eye, nose, central nervous system and pancreas. Required for the differentiation of pancreatic islet alpha cells (By similarity). Competes with PAX4 in binding to a common element in	Defects in PAX6 are the cause of aniridia type II (AN2) [MIM:106210]. AN2 is a bilateral panocular disorder characterized by complete or partial absence of the iris, absence of the fovea and malformations of the lens and anterior chamber. Severe age- related corneal degeneration is a frequent complication which contributes to a poor visual prognostis in aniridia. About one third of the cases are …	NONE
1fgu_B_cavity_1	4	2	0.5	2	1	0	0	1	0	Replication protein A 70 kDa DNA-binding subunit	NONE	P27694	NONE	NONE	NONE
1j7x_A_cavity_2	6	2.996	0.4994	4	2	0	0	0	0	Retinol-binding protein 3	NONE	Q7SZI7	NONE	NONE	NONE
1m6j_B_cavity_1	6	2.983	0.4972	2	1	1	1	1	0	Triosephosphate isomerase	NONE	O02611	NONE	NONE	NONE
2cpt_A_cavity_1	6	2.976	0.496	4	1	1	0	0	0	Vacuolar protein sorting-associated protein 4B	NONE	O75351	NONE	NONE	NONE
3bdf_B_cavity_1	6	2.976	0.496	2	1	1	0	2	0	Alkaline phosphatase	NONE	P00634	Inorganic ion transport and metabolism	NONE	NONE
1p22_B_cavity_1	6	2.971	0.4951	2	2	1	1	0	0	Catenin beta-1	SIGNALING PROTEIN	CTNB1_HUMAN	Involved in the regulation of cell adhesion and in signal transduction through the Wnt pathway.	Activating mutations in CTNNB1 have oncogenic activity resulting in tumor development. Somatic mutations are found in various tumor types, including colon cancers, ovarian and prostate carcinomas, hepatoblastoma (HB), hepatocellular carcinoma (HCC). HBs are malignant embryonal tumors mainly affecting young children in the first three years of life.;Defects in CTNNB1 are a cause of pilomatrixoma (…	Chronic lymphocytic leukemia;Colon tumor;Cancer;Prostate tumor;Hematological disease;Multiple myeloma
3gyr_C_cavity_3	6	2.97	0.495	1	1	2	0	2	0	Phenoxazinone synthase	NONE	Q53692	NONE	NONE	NONE
2ju0_A_cavity_3	7	3.458	0.494	3	1	1	2	0	0	Calcium-binding protein NCS-1	NONE	Q06389	NONE	NONE	NONE
1e6v_F_cavity_1	9	4.444	0.4938	4	2	1	0	2	0	Methyl-coenzyme M reductase I subunit alpha	NONE	Q49605	NONE	NONE	NONE
1i6n_A_cavity_2	6	2.959	0.4932	2	0	2	1	1	0	Inosose isomerase	NONE	P42419	NONE	NONE	NONE
1imh_D_cavity_1	6	2.958	0.493	4	1	1	0	0	0	Nuclear factor of activated T-cells 5	TRANSCRIPTION/DNA	NFAT5_HUMAN	Plays a role in the inducible expression of genes. Regulates hypertonicity-induced cellular accumulation of osmolytes.	NONE	NONE
3bky_H_cavity_1	6	2.958	0.493	3	0	1	0	2	0	B-lymphocyte antigen CD20	NONE	P11836	NONE	NONE	NONE
1ofh_B_cavity_1	6	2.953	0.4921	2	1	1	1	1	0	ATP-dependent hsl protease ATP-binding subunit hslU	NONE	P43773	Involved in nucleotide binding	NONE	NONE
2fju_B_cavity_2	8	3.925	0.4907	4	1	2	1	0	0	Ras-related C3 botulinum toxin substrate 1	SIGNALING PROTEIN,APOPTOSIS/HYDROLASE	RAC1_HUMAN	Plasma membrane-associated small GTPase which cycles between active GTP-bound and inactive GDP-bound states. In its active state, binds to a variety of effector proteins to regulate cellular responses such as secretory processes, phagocytosis of apoptotic;Isoform B has an accelerated GEF-independent GDP/GTP exchange and an impaired GTP hydrolysis, which is restored partially by GTPase-activating …	NONE	NONE
1ho0_A_cavity_1	6	2.943	0.4905	3	2	1	0	0	0	Insulin	NONE	P01317	NONE	NONE	NONE
3enm_A_cavity_1	6	2.942	0.4903	3	2	1	0	0	0	Dual specificity mitogen-activated protein kinase kinase 6	NONE	P52564	NONE	NONE	NONE
2au3_A_cavity_5	6	2.942	0.4903	1	1	1	3	0	0	DNA primase	NONE	O67465	NONE	NONE	NONE
1xhb_A_cavity_2	6	2.932	0.4887	1	1	1	1	2	0	Polypeptide N-acetylgalactosaminyltransferase 1	NONE	O08912	Catalyzes the initial reaction in O-linked oligosaccharide biosynthesis, the transfer of an N-acetyl-D- galactosamine residue to a serine or threonine residue on the protein receptor. Has a broad spectrum of substrates for peptides such as EA2, Muc5AC, Muc1a, Muc1b and Muc7	NONE	NONE
3ckm_A_cavity_3	6	2.926	0.4877	3	0	2	1	0	0	Uncharacterized protein HI1655	NONE	P45299	NONE	NONE	NONE
1ta3_B_cavity_1	6	2.914	0.4857	2	1	1	1	1	0	Xylanase inhibitor protein 1	NONE	Q8L5C6	Involved in hydrolase activity, hydrolyzing O-glycosyl compounds	NONE	NONE
1ny8_A_cavity_3	6	2.907	0.4845	2	2	1	1	0	0	Uncharacterized protein yrbA	NONE	P0A9W6	NONE	NONE	NONE
1u2c_A_cavity_1	6	2.9	0.4833	4	1	1	0	0	0	Dystroglycan	NONE	Q62165	NONE	NONE	NONE
3din_C_cavity_7	8	3.859	0.4823	5	1	1	0	1	0	Protein translocase subunit secA	NONE	Q9X1R4	NONE	NONE	NONE
2coo_A_cavity_1	6	2.894	0.4823	2	2	2	0	0	0	Lipoamide acyltransferase component of branched-chain alpha-keto acid dehydrogenase complex, mitochondrial	NONE	P11182	NONE	NONE	NONE
2fk4_A_cavity_1	8	3.853	0.4816	4	1	2	0	1	0	Protein E6	NONE	P03126	NONE	NONE	NONE
2btv_A_cavity_3	6	2.889	0.4815	4	1	1	0	0	0	Core protein VP3	NONE	P56582	NONE	NONE	NONE
2qb6_A_cavity_2	6	2.885	0.4809	1	2	1	2	0	0	Exopolyphosphatase	NONE	P38698	NONE	NONE	NONE
2enj_A_cavity_2	6	2.885	0.4808	4	2	0	0	0	0	Protein kinase C theta type	TRANSFERASE	KPCT_HUMAN	This is a calcium-independent, phospholipid-dependent, serine- and threonine-specific enzyme. Essential for T-cell receptor (TCR)-mediated T-cell activation, but is dispensable during TCR-dependent thymocyte development. Links the TCR signaling complex to;PKC is activated by diacylglycerol which in turn phosphorylates a range of cellular proteins. PKC also serves as the receptor for phorbol ester…	NONE	Inflammation
1t90_D_cavity_1	6	2.884	0.4807	3	1	0	0	2	0	Methylmalonate semialdehyde dehydrogenase [acylating]	NONE	P42412	NONE	NONE	NONE
2dqn_A_cavity_3	5	2.403	0.4806	3	1	1	0	0	0	Glutamyl-tRNA(Gln) amidotransferase subunit A	NONE	P63488	NONE	NONE	NONE
2o3q_A_cavity_3	6	2.88	0.48	2	1	1	1	1	0	ADP-ribosyl cyclase 1	HYDROLASE	CD38_HUMAN	Synthesizes cyclic ADP-ribose, a second messenger for glucose-induced insulin secretion. Also has cADPr hydrolase activity. Also moonlights as a receptor in cells of the immune system.	NONE	NONE
1sbx_A_cavity_2	5	2.4	0.48	3	1	1	0	0	0	Ski oncogene	NONE	P12755	NONE	NONE	NONE
1ynh_B_cavity_2	5	2.397	0.4795	2	1	2	0	0	0	N-succinylarginine dihydrolase	NONE	P76216	Amino acid transport and metabolism	NONE	NONE
2ojh_A_cavity_2	14	6.712	0.4794	2	1	2	7	2	0	Uncharacterized protein Atu1656	NONE	Q8UEU8	NONE	NONE	NONE
2ols_A_cavity_2	6	2.875	0.4792	5	1	0	0	0	0	Phosphoenolpyruvate synthase	NONE	Q9K0I2	NONE	NONE	NONE
2ywh_A_cavity_5	8	3.829	0.4786	3	2	1	1	1	0	GTP-binding protein lepA	NONE	O67618	NONE	NONE	NONE
1p15_B_cavity_1	5	2.391	0.4782	1	2	1	1	0	0	Receptor-type tyrosine-protein phosphatase alpha	NONE	P18052	NONE	NONE	NONE
2frx_A_cavity_2	6	2.866	0.4777	3	0	1	1	1	0	Ribosomal RNA small subunit methyltransferase F	NONE	P76273	NONE	NONE	NONE
2cg8_A_cavity_3	6	2.862	0.477	2	1	1	1	1	0	Bifunctional folate synthesis protein	NONE	P59657	NONE	NONE	NONE
1wuk_L_cavity_3	6	2.862	0.477	4	0	2	0	0	0	Periplasmic [NiFe] hydrogenase large subunit	NONE	P21852	NONE	NONE	NONE
2vdg_A_cavity_1	7	3.339	0.4769	4	2	0	0	1	0	Aldose reductase	NONE	P23901	NONE	NONE	NONE
1rym_A_cavity_1	8	3.813	0.4767	6	1	0	0	1	0	Chloroplastic group IIB intron splicing facilitator CRS2, chloroplastic	NONE	Q9M5P4	NONE	NONE	NONE
2oyn_A_cavity_2	7	3.333	0.4761	4	1	1	1	0	0	Riboflavin kinase	NONE	Q60365	NONE	NONE	NONE
1ord_B_cavity_7	5	2.38	0.4759	4	1	0	0	0	0	Ornithine decarboxylase, inducible	NONE	P43099	Amino acid transport and metabolism	NONE	NONE
1d5y_D_cavity_1	8	3.801	0.4751	4	2	0	1	1	0	Right origin-binding protein	NONE	P0ACI0	NONE	NONE	NONE
1yiv_A_cavity_1	8	3.797	0.4747	4	2	0	2	0	0	Myelin P2 protein	NONE	P0C6G6	NONE	NONE	NONE
1wdw_G_cavity_1	8	3.795	0.4744	5	0	1	1	1	0	Tryptophan synthase alpha chain	NONE	Q8U094	NONE	NONE	NONE
3dl2_A_cavity_3	6	2.846	0.4743	3	1	1	0	1	0	Ubiquitin-conjugating enzyme E2 variant 3	NONE	Q8IX04	NONE	NONE	NONE
1sjw_A_cavity_1	8	3.794	0.4742	5	0	2	1	0	0	Nogalonic acid methyl ester cyclase	NONE	Q9RN59	NONE	NONE	NONE
1s6i_A_cavity_5	8	3.789	0.4736	3	0	2	1	2	0	Calcium-dependent protein kinase SK5	NONE	P28583	NONE	NONE	NONE
1jqx_A_cavity_1	7	3.312	0.4731	5	2	0	0	0	0	Dihydroorotate dehydrogenase A	NONE	Q53ZE5	Nucleotide transport and metabolism	NONE	NONE
1buc_B_cavity_1	5	2.365	0.473	3	1	1	0	0	0	Acyl-CoA dehydrogenase, short-chain specific	NONE	Q06319	Involved in acyl-CoA dehydrogenase activity	NONE	NONE
2ohv_A_cavity_2	6	2.837	0.4728	2	1	1	1	1	0	Glutamate racemase	NONE	Q9A1B7	NONE	NONE	NONE
3brp_A_cavity_1	7	3.304	0.472	4	1	1	1	0	0	C-phycocyanin alpha chain	NONE	P00306	NONE	NONE	NONE
2c0p_A_cavity_2	5	2.36	0.472	3	1	0	1	0	0	Acetylcholinesterase	NONE	P21836	Lipid transport and metabolism	NONE	NONE
1fth_A_cavity_2	6	2.824	0.4707	2	3	1	0	0	0	Holo-[acyl-carrier-protein] synthase	NONE	P0A2W7	Involved in magnesium ion binding	NONE	NONE
1nfb_A_cavity_5	6	2.822	0.4704	1	2	1	1	1	0	Inosine-5-monophosphate dehydrogenase 2	OXIDOREDUCTASE	IMDH2_HUMAN	Rate limiting enzyme in the de novo synthesis of guanine nucleotides and therefore is involved in the regulation of cell growth. It may also have a role in the development of malignancy and the growth progression of some tumors.	NONE	Autoimmune disease;Transplant rejection
2ivd_B_cavity_5	5	2.349	0.4697	2	1	1	0	1	0	Protoporphyrinogen oxidase	NONE	P56601	NONE	NONE	NONE
1h4j_A_cavity_1	6	2.814	0.469	2	1	0	2	1	0	Methanol dehydrogenase subunit 1	NONE	P16027	NONE	NONE	NONE
1gtt_C_cavity_2	8	3.744	0.468	3	1	2	2	0	0	Homoprotocatechuate catabolism bifunctional isomerase/decarboxylase	NONE	P37352	NONE	NONE	NONE
2eb1_A_cavity_1	6	2.797	0.4661	4	1	1	0	0	0	Endoribonuclease Dicer	NONE	Q9UPY3	NONE	NONE	NONE
1qcb_F_cavity_1	6	2.792	0.4654	5	1	0	0	0	0	Heat-labile enterotoxin IIB, B chain	NONE	P43529	NONE	NONE	NONE
1hsr_A_cavity_1	12	5.584	0.4653	5	2	2	0	3	0	Peroxidase	NONE	P28313	Involved in peroxidase activity	NONE	NONE
2ee4_A_cavity_1	8	3.718	0.4647	5	2	0	0	1	0	Rho GTPase-activating protein 5	NONE	Q13017	NONE	NONE	NONE
1l3g_A_cavity_1	6	2.785	0.4642	3	2	0	0	1	0	Transcription factor MBP1	NONE	P39678	NONE	NONE	NONE
1jnd_A_cavity_1	12	5.567	0.4639	6	1	2	0	3	0	Chitinase-like protein Idgf2	NONE	Q9V3D4	Involved in nutrient reservoir activity	NONE	NONE
2vwt_A_cavity_1	9	4.173	0.4637	6	2	0	0	1	0	2-keto-3-deoxy-L-rhamnonate aldolase	NONE	P76469	NONE	NONE	NONE
2j21_A_cavity_1	5	2.317	0.4635	2	1	1	1	0	0	Cellular tumor antigen p53	NUCLEAR PROTEIN	P53_HUMAN	Acts as a tumor suppressor in many tumor types; induces growth arrest or apoptosis depending on the physiological circumstances and cell type. Involved in cell cycle regulation as a trans-activator that acts to negatively regulate cell division by control	TP53 is found in increased amounts in a wide variety of transformed cells. TP53 is frequently mutated or inactivated in about 60% of cancers.;Defects in TP53 are involved in esophageal squamous cell carcinoma (ESCC) [MIM:133239]. ESCC is a tumor of the esophagus.;Defects in TP53 are a cause of Li-Fraumeni syndrome (LFS) [MIM:151623]. LFS is an autosomal dominant familial cancer syndrome that in i…	NONE
2if2_C_cavity_2	6	2.777	0.4629	5	1	0	0	0	0	Dephospho-CoA kinase	NONE	O67792	NONE	NONE	NONE
1aih_C_cavity_1	7	3.239	0.4627	4	1	1	1	0	0	Integrase	NONE	P21442	NONE	NONE	NONE
2a8m_B_cavity_2	8	3.7	0.4625	4	2	1	0	1	0	Threonine aspartase 1	NONE	Q9H6P5	NONE	NONE	NONE
2raj_A_cavity_3	6	2.773	0.4621	2	1	1	2	0	0	Sorting nexin-9	NONE	Q9Y5X1	NONE	NONE	NONE
2j8w_A_cavity_1	9	4.153	0.4615	5	1	1	0	2	0	Cytochrome c	NONE	P00142	NONE	NONE	NONE
1v9x_A_cavity_1	13	5.998	0.4614	5	1	3	0	4	0	Poly [ADP-ribose] polymerase 1	NONE	Q9ZP54	NONE	NONE	NONE
1xpk_C_cavity_1	7	3.229	0.4613	4	0	2	0	1	0	3-hydroxy-3-methylglutaryl CoA synthase	NONE	Q79ZY6	Involved in hydroxymethylglutaryl-CoA synthase activity	NONE	NONE
2he4_A_cavity_1	5	2.304	0.4608	2	2	1	0	0	0	Na(+)/H(+) exchange regulatory cofactor NHE-RF2	NONE	Q15599	NONE	NONE	NONE
1lln_A_cavity_1	7	3.209	0.4584	4	1	1	1	0	0	Antiviral protein 2	NONE	Q40772	NONE	NONE	NONE
1mg5_B_cavity_1	8	3.666	0.4583	5	1	1	1	0	0	Alcohol dehydrogenase	NONE	P00334	Involved in alcohol dehydrogenase activity	NONE	NONE
1k77_A_cavity_1	8	3.666	0.4583	5	1	1	1	0	0	Protein ygbM	NONE	Q46891	Carbohydrate transport and metabolism	NONE	NONE
2pwr_B_cavity_1	8	3.66	0.4575	4	1	2	1	0	0	Gag-Pol polyprotein	NONE	P03367	Gag-Pol polyprotein and Gag polyprotein may regulate their own translation, by the binding genomic RNA in the 5'-UTR. At low concentration, Gag-Pol and Gag would promote translation, whereas at high concentration, the polyproteins encapsidate genomic RNA and then shutt off translation (By similarity).	NONE	NONE
1t0f_B_cavity_1	6	2.74	0.4567	4	0	2	0	0	0	Transposon Tn7 transposition protein tnsA	NONE	P13988	NONE	NONE	NONE
1ovq_A_cavity_2	6	2.734	0.4556	4	2	0	0	0	0	Putative Holliday junction resolvase	NONE	P0A8I1	NONE	NONE	NONE
1m3s_A_cavity_1	7	3.188	0.4554	4	1	1	0	1	0	3-hexulose-6-phosphate isomerase	NONE	P42404	NONE	NONE	NONE
1wjn_A_cavity_1	6	2.725	0.4542	4	1	1	0	0	0	Tubulin-specific chaperone E	NONE	Q8CIV8	NONE	NONE	NONE
1fcd_B_cavity_2	6	2.725	0.4542	4	1	1	0	0	0	Sulfide dehydrogenase [flavocytochrome c] flavoprotein chain	NONE	Q06530	NONE	NONE	NONE
1j5s_A_cavity_5	6	2.723	0.4538	2	2	1	0	1	0	Uronate isomerase	NONE	Q9WXR9	NONE	NONE	NONE
2vde_C_cavity_1	6	2.72	0.4534	3	1	1	1	0	0	Outer membrane protein tolC	NONE	P02930	Cell wall/membrane/envelope biogenesis	NONE	NONE
1gk9_B_cavity_7	7	3.173	0.4533	4	1	1	0	1	0	Penicillin G acylase	NONE	P06875	NONE	NONE	NONE
1zpu_E_cavity_2	6	2.719	0.4532	3	1	1	1	0	0	Iron transport multicopper oxidase FET3	NONE	P38993	NONE	NONE	NONE
1q33_A_cavity_3	7	3.171	0.453	3	1	2	1	0	0	ADP-ribose pyrophosphatase, mitochondrial	NONE	Q9BW91	Involved in hydrolase activity	NONE	NONE
1wex_A_cavity_1	5	2.263	0.4527	4	1	0	0	0	0	Heterogeneous nuclear ribonucleoprotein L-like	NONE	Q921F4	NONE	NONE	NONE
1win_A_cavity_1	5	2.252	0.4504	3	1	0	1	0	0	Flotillin-2	NONE	Q60634	NONE	NONE	NONE
1veg_A_cavity_2	6	2.7	0.4499	3	2	1	0	0	0	NEDD8 ultimate buster 1	NONE	P54729	NONE	NONE	NONE
2ve7_C_cavity_1	7	3.145	0.4494	5	1	1	0	0	0	Kinetochore protein NDC80 homolog	NONE	O14777	NONE	NONE	NONE
1xpo_B_cavity_4	9	4.037	0.4486	5	1	2	1	0	0	Transcription termination factor rho	NONE	P0AG30	Facilitates transcription termination by a mechanism that involves Rho binding to the nascent RNA, activation of Rho's RNA-dependent ATPase activity, and release of the mRNA from the DNA template. RNA-dependent NTPase which utilizes all four ribonucleoside triphosphates as substrates.	NONE	NONE
2f6r_A_cavity_1	20	8.969	0.4485	7	3	4	5	1	0	Bifunctional coenzyme A synthase	NONE	Q9DBL7	NONE	NONE	NONE
1k44_E_cavity_1	6	2.69	0.4483	4	1	0	0	1	0	Nucleoside diphosphate kinase	NONE	P84284	NONE	NONE	NONE
1wi3_A_cavity_2	7	3.127	0.4468	4	1	1	0	1	0	DNA-binding protein SATB2	DNA BINDING PROTEIN	SATB2_HUMAN	May play an important role in palate formation.	Chromosomal aberrations involving SATB2 are found in isolated cleft palate. Translocation t(2;7); translocation t(2;11).;Defects in SATB2 are the cause of isolated cleft palate with mental retardation [MIM:119540]. Patients manifest cleft palate, craniofacial dysmorphism and profound mental retardation.	NONE
1yw6_B_cavity_1	11	4.913	0.4466	5	2	2	1	1	0	Succinylglutamate desuccinylase	NONE	P76215	NONE	NONE	NONE
2qae_B_cavity_3	7	3.116	0.4452	2	2	1	2	0	0	Dihydrolipoyl dehydrogenase	NONE	P90597	NONE	NONE	NONE
1aj8_A_cavity_2	7	3.114	0.4449	5	1	1	0	0	0	Citrate synthase	NONE	Q53554	Involved in transferase activity, transferring acyl groups, acyl groups converted into alkyl on transfer	NONE	NONE
3fy2_A_cavity_2	11	4.893	0.4448	5	1	1	4	0	0	Ephrin type-A receptor 3	NONE	P29320	NONE	NONE	NONE
1dos_A_cavity_1	6	2.666	0.4443	4	1	0	1	0	0	Fructose-bisphosphate aldolase class 2	NONE	P0AB71	Carbohydrate transport and metabolism	NONE	NONE
3dwb_A_cavity_4	5	2.217	0.4433	3	1	1	0	0	0	Endothelin-converting enzyme 1	NONE	P42892	NONE	NONE	NONE
1a8p_A_cavity_1	7	3.095	0.4422	6	1	0	0	0	0	Ferredoxin--NADP reductase	NONE	Q44532	Involved in oxidoreductase activity	NONE	NONE
3cm0_A_cavity_2	5	2.21	0.4419	3	2	0	0	0	0	Adenylate kinase	NONE	Q5SHQ9	NONE	NONE	NONE
1rp8_A_cavity_1	8	3.533	0.4417	4	1	1	2	0	0	Alpha-amylase type A isozyme	NONE	P00693	Carbohydrate transport and metabolism	NONE	NONE
3b4t_B_cavity_2	6	2.65	0.4416	1	2	1	2	0	0	Ribonuclease PH	NONE	Q10628	NONE	NONE	NONE
3hus_C_cavity_1	6	2.648	0.4414	1	1	1	3	0	0	Fibrinogen alpha chain	NONE	P02671	NONE	NONE	NONE
2d0j_D_cavity_1	11	4.852	0.4411	5	3	1	2	0	0	Galactosylgalactosylxylosylprotein 3-beta-glucuronosyltransferase 2	TRANSFERASE	B3GA2_HUMAN	Involved in the biosynthesis of L2/HNK-1 carbohydrate epitope on both glycolipids and glycoproteins (By similarity).	NONE	NONE
1qxj_B_cavity_1	7	3.086	0.4409	3	1	1	1	1	0	Glucose-6-phosphate isomerase	NONE	P83194	Carbohydrate transport and metabolism	NONE	NONE
2faf_B_cavity_1	7	3.085	0.4407	2	2	1	0	2	0	Phosphoenolpyruvate carboxykinase [GTP], mitochondrial	NONE	P21642	NONE	NONE	NONE
1xjv_A_cavity_3	5	2.201	0.4403	3	1	0	0	1	0	Protection of telomeres protein 1	NONE	Q9NUX5	NONE	NONE	NONE
1fft_A_cavity_6	7	3.078	0.4397	4	2	1	0	0	0	Ubiquinol oxidase subunit 1	NONE	P0ABI8	NONE	NONE	NONE
3fru_E_cavity_2	10	4.38	0.438	5	1	3	1	0	0	IgG receptor FcRn large subunit p51	NONE	P13599	NONE	NONE	NONE
1nba_A_cavity_2	8	3.504	0.438	5	1	1	1	0	0	N-carbamoylsarcosine amidase	NONE	P32400	NONE	NONE	NONE
1pkg_B_cavity_1	5	2.188	0.4376	3	1	1	0	0	0	Mast/stem cell growth factor receptor	TRANSFERASE ACTIVATOR	KIT_HUMAN	This is the receptor for stem cell factor (mast cell growth factor). It has a tyrosine-protein kinase activity. Binding of the ligands leads to the autophosphorylation of KIT and its association with substrates such as phosphatidylinositol 3-kinase (Pi3K)	Defects in KIT are a cause of piebaldism [MIM:172800]. Piebaldism is an autosomal dominant genetic developmental abnormality of pigmentation characterized by congenital patches of white skin and hair that lack melanocytes.;Defects in KIT are a cause of gastrointestinal stromal tumor (GIST) [MIM:606764].;Defects in KIT have been associated with testicular tumors [MIM:273300]. It includes germ cell…	Pancreas tumor;Ovary tumor;Cancer;Mastocytosis;Gastrointestinal tumor
2o9c_A_cavity_4	7	3.062	0.4374	4	2	1	0	0	0	Bacteriophytochrome	NONE	Q9RZA4	NONE	NONE	NONE
2pph_A_cavity_1	9	3.936	0.4373	3	2	1	1	2	0	Mitogen-activated protein kinase kinase kinase 3	TRANSFERASE	M3K3_HUMAN	Component of a protein kinase signal transduction cascade. Mediates activation of the NF-kappa-B, AP1 and DDIT3 transcriptional regulators.	NONE	NONE
2bu7_A_cavity_3	9	3.934	0.4371	3	2	1	1	2	0	[Pyruvate dehydrogenase [lipoamide]] kinase isozyme 2, mitochondrial	TRANSFERASE	PDK2_HUMAN	Inhibits the mitochondrial pyruvate dehydrogenase complex by phosphorylation of the E1 alpha subunit, thus contributing to the regulation of glucose metabolism.	NONE	NONE
2a9e_A_cavity_2	9	3.933	0.437	3	2	1	0	3	0	Catalase	NONE	P77872	Involved in catalase activity	NONE	NONE
2v5h_C_cavity_1	9	3.926	0.4363	6	2	0	0	1	0	Acetylglutamate kinase	NONE	Q6V1L5	NONE	NONE	NONE
2jys_A_cavity_1	7	3.053	0.4362	4	1	2	0	0	0	Pro-Pol polyprotein	NONE	P23074	NONE	NONE	NONE
2dmy_A_cavity_1	6	2.611	0.4352	3	3	0	0	0	0	Spermatid perinuclear RNA-binding protein	NONE	Q96SI9	NONE	NONE	NONE
1e3z_A_cavity_1	9	3.913	0.4347	3	1	2	1	2	0	Alpha-amylase	NONE	P00692	NONE	NONE	NONE
2qlu_A_cavity_2	9	3.912	0.4347	3	1	1	3	1	0	Activin receptor type-2B	NONE	Q13705	NONE	NONE	NONE
2p0m_A_cavity_1	7	3.041	0.4345	4	2	1	0	0	0	Arachidonate 15-lipoxygenase	NONE	P12530	NONE	NONE	NONE
2d8s_A_cavity_1	6	2.603	0.4339	2	1	2	0	1	0	E3 ubiquitin-protein ligase MARCH8	Tomcat/6.0.18 - Error report</title><style><!--H1	MARH8_HUMAN	E3 ubiquitin-protein ligase that may regulate immune responses by promoting ubiquitination of MHC-II and CD86, which leads to their subsequent endocytosis and lysosomal degradation. May also promote ubiquitination and endocytosis of TFRC and FAS. E3 ubiqu	NONE	NONE
2fv4_B_cavity_1	5	2.165	0.4331	4	1	0	0	0	0	Kinetochore protein SPC25	NONE	P40014	NONE	NONE	NONE
2pr6_B_cavity_1	7	3.029	0.4327	4	2	1	0	0	0	Blue-light photoreceptor	NONE	O34627	NONE	NONE	NONE
1wuu_A_cavity_3	6	2.594	0.4323	3	2	0	1	0	0	Galactokinase	TRANSFERASE	GALK1_HUMAN	Major enzyme for galactose metabolism.	Defects in GALK1 are the cause of galactosemia II [MIM:230200]. It is an autosomal recessive deficiency characterized by congenital cataracts during infancy and presenile cataracts in the adult population. The cataracts are secondary to accumulation of galactitol in the lenses.	NONE
2yxv_B_cavity_1	6	2.592	0.432	2	1	1	2	0	0	Blue copper oxidase cueO	NONE	P36649	NONE	NONE	NONE
1bj1_H_cavity_3	7	3.02	0.4315	3	3	0	0	1	0	Vascular endothelial growth factor A	COMPLEX (ANTIBODY/ANTIGEN)	VEGFA_HUMAN	Growth factor active in angiogenesis, vasculogenesis and endothelial cell growth. Induces endothelial cell proliferation, promotes cell migration, inhibits apoptosis, and induces permeabilization of blood vessels. Binds to the VEGFR1/Flt-1 and VEGFR2/Kdr	NONE	NONE
1e6i_A_cavity_1	5	2.153	0.4307	3	1	1	0	0	0	Histone acetyltransferase GCN5	NONE	Q03330	NONE	NONE	NONE
1i1m_A_cavity_2	9	3.874	0.4304	6	0	2	0	1	0	Branched-chain-amino-acid aminotransferase	NONE	P0AB80	Amino acid transport and metabolism	NONE	NONE
1fcg_A_cavity_1	8	3.442	0.4303	3	2	1	1	1	0	Low affinity immunoglobulin gamma Fc region receptor II-a	IMMUNE SYSTEM, MEMBRANE PROTEIN	FCG2A_HUMAN	Binds to the Fc region of immunoglobulins gamma. Low affinity receptor. By binding to IgG it initiates cellular responses against pathogens and soluble antigens.	NONE	NONE
2c0o_A_cavity_2	16	6.877	0.4298	6	2	3	5	0	0	Tyrosine-protein kinase HCK	TRANSFERASE	HCK_HUMAN	May serve as part of a signaling pathway coupling the Fc receptor to the activation of the respiratory burst. May also contribute to neutrophil migration and may regulate the degranulation process of neutrophils.	NONE	NONE
2qg3_A_cavity_1	5	2.149	0.4298	3	1	1	0	0	0	UPF0130 protein AF_2059	NONE	O28220	NONE	NONE	NONE
1c8s_A_cavity_2	5	2.143	0.4287	2	1	2	0	0	0	Bacteriorhodopsin	NONE	P02945	Involved in ion channel activity	NONE	NONE
1ch4_A_cavity_1	9	3.856	0.4285	7	0	1	0	1	0	Hemoglobin subunit beta	OXYGEN TRANSPORT	HBB_HUMAN	Involved in oxygen transport from the lung to the various peripheral tissues.;LVV-hemorphin-7 potentiates the activity of bradykinin, causing a decrease in blood pressure.	Defects in HBB may be a cause of Heinz body anemias [MIM:140700]. This is a form of non-spherocytic hemolytic anemia of Dacie type 1. After splenectomy, which has little benefit, basophilic inclusions called Heinz bodies are demonstrable in the erythrocytes. Before splenectomy, diffuse or punctate basophilia may be evident. Most of these cases are probably instances of hemoglobinopathy. The hemog…	NONE
1qjj_A_cavity_1	9	3.847	0.4275	5	1	1	2	0	0	Astacin	NONE	P07584	Involved in metallopeptidase activity	NONE	NONE
1wlf_A_cavity_3	5	2.137	0.4274	2	2	1	0	0	0	Peroxisome biogenesis factor 1	NONE	Q5BL07	NONE	NONE	NONE
1tno_J_cavity_3	6	2.563	0.4272	4	1	1	0	0	0	Protein farnesyltransferase/geranylgeranyltransferase type-1 subunit alpha	NONE	Q04631	NONE	NONE	NONE
2r75_1_cavity_2	9	3.843	0.4271	2	1	2	3	1	0	Cell division protein ftsZ	NONE	O66809	NONE	NONE	NONE
1wgw_A_cavity_1	7	2.988	0.4268	6	1	0	0	0	0	Signal recognition particle 54 kDa protein	NONE	P14576	NONE	NONE	NONE
1r27_C_cavity_9	6	2.559	0.4266	1	2	1	1	1	0	Respiratory nitrate reductase 1 alpha chain	NONE	P09152	NONE	NONE	NONE
3brk_X_cavity_1	7	2.983	0.4262	4	1	2	0	0	0	Glucose-1-phosphate adenylyltransferase	NONE	P39669	NONE	NONE	NONE
