# Supplementary material for: Network pharmacology-based approach to explore the underlying mechanism of sinomenine on sepsis-induced myocardial injury in rats
Source: Front Pharmacol. 2023 Jun 14;14:1138858. doi: 10.3389/fphar.2023.1138858 (PMC10303801; doi:10.3389/fphar.2023.1138858)
Supplement: Supplementary file 3 [file DataSheet1.ZIP › Raw Data/data_for_enrichment_analysis/candidate_targets.csv]

BDKRB2
MPO
NOS1
XIAP
PTGS2
JAK1
JAK2
MMP9
ADORA1
JAK3
MAPK8
ERBB2
GALM
HDAC6
UAP1
VWF
IFNG
IGKC
ECE1
KIT
GALK1
VEGFA
HBB
CXCR1
CXCL8
IL18
IL1B
IL6
TNF
STAT3
NFKB1
NFE2L2
NR3C1
