# Supplementary material for: Network pharmacology-based approach to explore the underlying mechanism of sinomenine on sepsis-induced myocardial injury in rats
Source: Front Pharmacol. 2023 Jun 14;14:1138858. doi: 10.3389/fphar.2023.1138858 (PMC10303801; doi:10.3389/fphar.2023.1138858)
Supplement: Supplementary file 3 [file DataSheet1.ZIP › Raw Data/data_for_enrichment_analysis/r_script.R]

setwd("D:/Projects/%1-SCI-JZD-2022-01/source/data_for_enrichment_analysis")
library(clusterProfiler)
library(org.Hs.eg.db)
library(ggplot2)
library(dplyr)
#load candidate targets
candidate<-read.csv("candidate_targets.csv",header = F)

##symbol to gene id
id<-bitr(candidate$V1,
         fromType = "SYMBOL",
         toType = "ENTREZID",
         OrgDb = org.Hs.eg.db)
geneid<-id$ENTREZID
geneid2<-as.character(geneid1)
##go enrichment analysis
go <- enrichGO(gene = geneid,
               OrgDb = org.Hs.eg.db,
               ont = "ALL",
               pAdjustMethod = "BH",
               qvalueCutoff = 0.05,
               readable = T)#是否将基因ID转换为基因名
go<-as.data.frame(go)
#filtering
sigGO<-go[(go$pvalue<0.05 & go$p.adjust<0.05),]
#saving data
write.csv(sigGO,file = "GOresult.csv")
#plot
library(ggplot2)
library(stringr)

bp<-go[which(go$ONTOLOGY%in%"BP"),]
cc<-go[which(go$ONTOLOGY%in%"CC"),]
mf<-go[which(go$ONTOLOGY%in%"MF"),]
newbp<-arrange(bp,-bp[,10])
newcc<-arrange(cc,-cc[,10])
newmf<-arrange(mf,-mf[,10])

godata_plot<-rbind(newbp[1:10,],newcc[1:10,],newmf[1:10,])
godata_plot$number<-1:30

cpcols<-c("36495ed","#8fbc8f","#F4A460")

labels=levels(godata_plot$Description)
rownames(godata_plot)<-1:30

go_term_order<-factor(as.integer(rownames(godata_plot)),labels = godata_plot$Description)
pdf("go.pdf",family = "GB1")
ggplot(data = godata_plot,aes(x=go_term_order,y=Count,fill=ONTOLOGY))+
  geom_bar(stat = "identity",width = 0.8)+coord_flip()+
  scale_color_manual(values = cpcols)+theme_bw()+
  xlab("GO terms")+ylab("Number of genes")+
  labs(title = "the top 10 enriched terms of BP, CC, and MF")+
  theme(axis.text.x = element_text(face = "bold",angle = 90,vjust = 1,hjust = 1))+
  scale_x_discrete(labels=function(x) str_wrap(x, width=40))
dev.off()
##kegg enrichment analysis

options(clusterProfiler.download.method = "wininet")
kegg<- enrichKEGG(gene = geneid,
                  organism = "hsa",
                  pvalueCutoff = 0.05)
head(kegg)
pdf("kegg.pdf",family = "GB1")
write.csv(kegg@result,file = "kegg_clusterprofiler.csv")
dotplot(kegg,showCategory =20)
dev.off()
