# Supplementary material for: Network pharmacology-based approach to explore the underlying mechanism of sinomenine on sepsis-induced myocardial injury in rats
Source: Front Pharmacol. 2023 Jun 14;14:1138858. doi: 10.3389/fphar.2023.1138858 (PMC10303801; doi:10.3389/fphar.2023.1138858)
Supplement: Supplementary file 4 [file Table4.XLSX]

## Sheet: Sheet1
Table S4. Details of the KEGG pathway enrichment analysis
ID	Description	qvalue	Count
hsa04657	IL-17 signaling pathway	2.4634e-09	9
hsa04933	AGE-RAGE signaling pathway in diabetic complications	2.4634e-09	9
hsa04659	Th17 cell differentiation	3.10879e-09	9
hsa05417	Lipid and atherosclerosis	3.10879e-09	11
hsa05161	Hepatitis B	3.15605e-09	10
hsa05144	Malaria	5.78155e-09	7
hsa05142	Chagas disease	2.82857e-08	8
hsa05321	Inflammatory bowel disease	2.90701e-08	7
hsa05143	African trypanosomiasis	3.00794e-08	6
hsa04217	Necroptosis	3.18342e-08	9
hsa05145	Toxoplasmosis	3.80518e-08	8
hsa05164	Influenza A	5.03942e-08	9
hsa05140	Leishmaniasis	5.98994e-08	7
hsa05152	Tuberculosis	6.77618e-08	9
hsa04621	NOD-like receptor signaling pathway	7.66623e-08	9
hsa05167	Kaposi sarcoma-associated herpesvirus infection	1.14071e-07	9
hsa05418	Fluid shear stress and atherosclerosis	1.36114e-07	8
hsa05323	Rheumatoid arthritis	1.63486e-07	7
hsa05134	Legionellosis	2.10958e-07	6
hsa05163	Human cytomegalovirus infection	3.29407e-07	9
hsa05171	Coronavirus disease - COVID-19	4.0822e-07	9
hsa04668	TNF signaling pathway	4.86856e-07	7
hsa05133	Pertussis	9.56838e-07	6
hsa05212	Pancreatic cancer	9.56838e-07	6
hsa01521	EGFR tyrosine kinase inhibitor resistance	1.15867e-06	6
hsa05135	Yersinia infection	1.63869e-06	7
hsa05162	Measles	1.74137e-06	7
hsa04658	Th1 and Th2 cell differentiation	2.56415e-06	6
hsa05146	Amoebiasis	4.55294e-06	6
hsa04064	NF-kappa B signaling pathway	4.625e-06	6
hsa04620	Toll-like receptor signaling pathway	4.625e-06	6
hsa04625	C-type lectin receptor signaling pathway	4.625e-06	6
hsa04066	HIF-1 signaling pathway	5.90649e-06	6
hsa04151	PI3K-Akt signaling pathway	8.71728e-06	9
hsa01523	Antifolate resistance	8.71728e-06	4
hsa04920	Adipocytokine signaling pathway	1.04126e-05	5
hsa05130	Pathogenic Escherichia coli infection	1.3063e-05	7
hsa04380	Osteoclast differentiation	1.3063e-05	6
hsa05169	Epstein-Barr virus infection	1.46928e-05	7
hsa04936	Alcoholic liver disease	2.2556e-05	6
hsa05166	Human T-cell leukemia virus 1 infection	2.593e-05	7
hsa05219	Bladder cancer	2.60713e-05	4
hsa05332	Graft-versus-host disease	2.80709e-05	4
hsa05235	PD-L1 expression and PD-1 checkpoint pathway in cancer	2.98287e-05	5
hsa04932	Non-alcoholic fatty liver disease	3.30617e-05	6
hsa04630	JAK-STAT signaling pathway	4.15589e-05	6
hsa05132	Salmonella infection	4.75553e-05	7
hsa04061	Viral protein interaction with cytokine and cytokine receptor	4.8159e-05	5
hsa04931	Insulin resistance	6.83708e-05	5
hsa04062	Chemokine signaling pathway	9.93002e-05	6
hsa04071	Sphingolipid signaling pathway	0.000104511	5
hsa04623	Cytosolic DNA-sensing pathway	0.000116831	4
hsa04010	MAPK signaling pathway	0.000121447	7
hsa04060	Cytokine-cytokine receptor interaction	0.000121774	7
hsa05221	Acute myeloid leukemia	0.000139652	4
hsa04926	Relaxin signaling pathway	0.000139652	5
hsa04622	RIG-I-like receptor signaling pathway	0.000155581	4
hsa04917	Prolactin signaling pathway	0.000155581	4
hsa05120	Epithelial cell signaling in Helicobacter pylori infection	0.000155581	4
hsa05160	Hepatitis C	0.000324362	5
hsa05131	Shigellosis	0.000324362	6
hsa05010	Alzheimer disease	0.000539976	7
hsa04640	Hematopoietic cell lineage	0.000553879	4
hsa04940	Type I diabetes mellitus	0.000603339	3
hsa04660	T cell receptor signaling pathway	0.000647096	4
hsa05202	Transcriptional misregulation in cancer	0.000768348	5
hsa04510	Focal adhesion	0.000909556	5
hsa05203	Viral carcinogenesis	0.00095142	5
hsa05206	MicroRNAs in cancer	0.00095142	6
hsa05205	Proteoglycans in cancer	0.00095142	5
hsa05207	Chemical carcinogenesis - receptor activation	0.00109067	5
hsa05165	Human papillomavirus infection	0.00129166	6
hsa04210	Apoptosis	0.00156941	4
hsa05022	Pathways of neurodegeneration - multiple diseases	0.00161105	7
hsa04550	Signaling pathways regulating pluripotency of stem cells	0.00183688	4
hsa05168	Herpes simplex virus 1 infection	0.00196472	7
hsa05223	Non-small cell lung cancer	0.00224932	3
hsa05222	Small cell lung cancer	0.00444161	3
hsa04613	Neutrophil extracellular trap formation	0.0048493	4
hsa05215	Prostate cancer	0.00501965	3
hsa01522	Endocrine resistance	0.00503894	3
hsa04750	Inflammatory mediator regulation of TRP channels	0.00503894	3
hsa00052	Galactose metabolism	0.00509447	2
hsa04215	Apoptosis - multiple species	0.00535673	2
hsa01250	Biosynthesis of nucleotide sugars	0.00702467	2
hsa05330	Allograft rejection	0.00731144	2
hsa05208	Chemical carcinogenesis - reactive oxygen species	0.00769339	4
hsa04935	Growth hormone synthesis, secretion and action	0.00801066	3
hsa04014	Ras signaling pathway	0.00899746	4
hsa04020	Calcium signaling pathway	0.00955726	4
hsa04930	Type II diabetes mellitus	0.00993646	2
hsa04068	FoxO signaling pathway	0.00993646	3
hsa00520	Amino sugar and nucleotide sugar metabolism	0.0110208	2
hsa04072	Phospholipase D signaling pathway	0.013464	3
hsa04923	Regulation of lipolysis in adipocytes	0.0137903	2
hsa05020	Prion disease	0.0137903	4
hsa04218	Cellular senescence	0.0148628	3
hsa04370	VEGF signaling pathway	0.0148628	2
hsa04664	Fc epsilon RI signaling pathway	0.019179	2
hsa05230	Central carbon metabolism in cancer	0.020035	2
hsa01524	Platinum drug resistance	0.0214351	2
hsa04612	Antigen processing and presentation	0.0239715	2
hsa05415	Diabetic cardiomyopathy	0.0272343	3
hsa04012	ErbB signaling pathway	0.0272343	2
hsa04610	Complement and coagulation cascades	0.0272343	2
hsa05410	Hypertrophic cardiomyopathy	0.0297287	2
hsa05170	Human immunodeficiency virus 1 infection	0.0297287	3
hsa04350	TGF-beta signaling pathway	0.0317452	2
hsa04024	cAMP signaling pathway	0.032334	3
hsa04722	Neurotrophin signaling pathway	0.0472396	2
hsa00220	Arginine biosynthesis	0.0504275	1
hsa04650	Natural killer cell mediated cytotoxicity	0.0547286	2
hsa05322	Systemic lupus erythematosus	0.0578097	2
hsa05224	Breast cancer	0.0653083	2
hsa04723	Retrograde endocannabinoid signaling	0.0654765	2
hsa05310	Asthma	0.0668901	1
hsa04145	Phagosome	0.0672739	2
hsa04022	cGMP-PKG signaling pathway	0.0778426	2
hsa04530	Tight junction	0.0782628	2
hsa05340	Primary immunodeficiency	0.0782628	1
hsa04141	Protein processing in endoplasmic reticulum	0.0788789	2
hsa04080	Neuroactive ligand-receptor interaction	0.089617	3
hsa05014	Amyotrophic lateral sclerosis	0.0899261	3
hsa03050	Proteasome	0.0903699	1
hsa04672	Intestinal immune network for IgA production	0.094226	1
hsa05030	Cocaine addiction	0.094226	1
hsa00330	Arginine and proline metabolism	0.0961935	1
hsa04913	Ovarian steroidogenesis	0.0961935	1
hsa04961	Endocrine and other factor-regulated calcium reabsorption	0.0988357	1
hsa04015	Rap1 signaling pathway	0.101438	2
hsa05213	Endometrial cancer	0.10556	1
hsa04730	Long-term depression	0.107986	1
hsa00590	Arachidonic acid metabolism	0.108766	1
hsa00010	Glycolysis / Gluconeogenesis	0.117312	1
hsa04924	Renin secretion	0.117749	1
hsa05204	Chemical carcinogenesis - DNA adducts	0.117749	1
hsa05211	Renal cell carcinoma	0.117749	1
hsa04520	Adherens junction	0.119858	1
hsa04137	Mitophagy - animal	0.120458	1
hsa05220	Chronic myeloid leukemia	0.12535	1
hsa00983	Drug metabolism - other enzymes	0.130089	1
hsa05012	Parkinson disease	0.131013	2
hsa04662	B cell receptor signaling pathway	0.131013	1
hsa05210	Colorectal cancer	0.135492	1
hsa04512	ECM-receptor interaction	0.137203	1
hsa04211	Longevity regulating pathway	0.13757	1
hsa05032	Morphine addiction	0.139215	1
hsa04970	Salivary secretion	0.139549	1
hsa04912	GnRH signaling pathway	0.139874	1
hsa05414	Dilated cardiomyopathy	0.142672	1
hsa04713	Circadian entrainment	0.142954	1
hsa05231	Choline metabolism in cancer	0.143227	1
hsa04916	Melanogenesis	0.14588	1
hsa04914	Progesterone-mediated oocyte maturation	0.146113	1
hsa04725	Cholinergic synapse	0.157782	1
hsa04670	Leukocyte transendothelial migration	0.157884	1
hsa04726	Serotonergic synapse	0.157981	1
hsa04611	Platelet activation	0.166659	1
hsa04728	Dopaminergic synapse	0.173891	1
hsa04910	Insulin signaling pathway	0.177584	1
hsa04915	Estrogen signaling pathway	0.177584	1
hsa04371	Apelin signaling pathway	0.177584	1
hsa04140	Autophagy - animal	0.178155	1
hsa04120	Ubiquitin mediated proteolysis	0.178155	1
hsa05017	Spinocerebellar ataxia	0.178155	1
hsa05226	Gastric cancer	0.182641	1
hsa04921	Oxytocin signaling pathway	0.186059	1
hsa04150	mTOR signaling pathway	0.186721	1
hsa04310	Wnt signaling pathway	0.194749	1
hsa05225	Hepatocellular carcinoma	0.194749	1
hsa05034	Alcoholism	0.208792	1
hsa04810	Regulation of actin cytoskeleton	0.229993	1
hsa04144	Endocytosis	0.249677	1
hsa05016	Huntington disease	0.277723	1
