# Supplementary material for: Network pharmacology-based approach to explore the underlying mechanism of sinomenine on sepsis-induced myocardial injury in rats
Source: Front Pharmacol. 2023 Jun 14;14:1138858. doi: 10.3389/fphar.2023.1138858 (PMC10303801; doi:10.3389/fphar.2023.1138858)
Supplement: Supplementary file 5 [file Table1.XLSX]

## Sheet: Sheet1
Table S1. Potential targets of sinomenine
Symbol	UniProt ID	Compound
OPRM1	P35372	sinomenine
OPRD1	P41143	sinomenine
OPRK1	P41145	sinomenine
PRMT6	Q96LA8	sinomenine
PRMT8	Q9NR22	sinomenine
PRMT1	Q99873	sinomenine
HTR3A	P46098	sinomenine
BDKRB2	P30411	sinomenine
CDK2	P24941	sinomenine
CCNE1	P24864	sinomenine
MPO	P05164	sinomenine
NMT1	P30419	sinomenine
LTA4H	P09960	sinomenine
SIGMAR1	Q99720	sinomenine
PRKCQ	Q04759	sinomenine
CHRM4	P08173	sinomenine
CHEK1	O14757	sinomenine
NOS1	P29475	sinomenine
MAOA	P21397	sinomenine
HRH1	P35367	sinomenine
FAP	Q12884	sinomenine
DPP9	Q86TI2	sinomenine
PDE10A	Q9Y233	sinomenine
CHRM5	P08912	sinomenine
ROCK2	O75116	sinomenine
XIAP	P98170	sinomenine
BIRC2	Q13490	sinomenine
CA2	P00918	sinomenine
PTGS2	P35354	sinomenine
CA1	P00915	sinomenine
CA9	Q16790	sinomenine
CSNK2A1	P68400	sinomenine
CSNK2A2	P19784	sinomenine
KCNA5	P22460	sinomenine
MELK	Q14680	sinomenine
HTR1F	P30939	sinomenine
HTR6	P50406	sinomenine
ROCK1	Q13464	sinomenine
PBK	Q96KB5	sinomenine
MAOB	P27338	sinomenine
JAK1	P23458	sinomenine
JAK2	O60674	sinomenine
MMP9	P14780	sinomenine
HRH4	Q9H3N8	sinomenine
RXRA	P19793	sinomenine
PIM1	P11309	sinomenine
ADORA1	P30542	sinomenine
MCHR1	Q99705	sinomenine
PIM2	Q9P1W9	sinomenine
PIM3	Q86V86	sinomenine
JAK3	P52333	sinomenine
MAPK8	P45983	sinomenine
PRKCH	P24723	sinomenine
ACKR3	P25106	sinomenine
PARP2	Q9UGN5	sinomenine
ACBD6	Q9BR61	sinomenine
ERBB2	P04626	sinomenine
RFA2	P15927	sinomenine
RFA3	P35244	sinomenine
UBP14	P54578	sinomenine
CSDE1	O75534	sinomenine
PLST	P13797	sinomenine
THTPA	Q9BU02	sinomenine
SC22B	O75396	sinomenine
SC24A	O95486	sinomenine
SC23A	Q15436	sinomenine
UN45A	Q9H3U1	sinomenine
B2MG	P61769	sinomenine
ZKSC5	Q9Y2L8	sinomenine
F13A	P00488	sinomenine
GALM	Q96C23	sinomenine
NSE2	Q96MF7	sinomenine
HDAC6	Q9UBN7	sinomenine
A4	P05067	sinomenine
ANXA6	P08133	sinomenine
ANT3	P01008	sinomenine
UBP19	O94966	sinomenine
NU214	P35658	sinomenine
DD19B	Q9UMR2	sinomenine
UAP1	Q16222	sinomenine
RBNS5	Q9H1K0	sinomenine
SYYC	P54577	sinomenine
STAR3	Q14849	sinomenine
PRPS1	P60891	sinomenine
P73	O15350	sinomenine
MEF2A	Q02078	sinomenine
GAN	Q9H2C0	sinomenine
EXOS9	Q06265	sinomenine
EXOS2	Q13868	sinomenine
EXOS7	Q15024	sinomenine
EXOS6	Q5RKV6	sinomenine
EXOS8	Q96B26	sinomenine
EXOS4	Q9NPD3	sinomenine
EXOS5	Q9NQT4	sinomenine
EXOS3	Q9NQT5	sinomenine
EXOS1	Q9Y3B2	sinomenine
VWF	P04275	sinomenine
TIM10	P62072	sinomenine
TIM9	Q9Y5J7	sinomenine
TBP	P20226	sinomenine
NC2B	Q01658	sinomenine
NC2A	Q14919	sinomenine
ARY1	P18440	sinomenine
KDM1A	O60341	sinomenine
IFNG	P01579	sinomenine
INGR1	P15260	sinomenine
MAGI2	Q86UL8	sinomenine
PAX6	P26367	sinomenine
RFA1	P27694	sinomenine
VPS4B	O75351	sinomenine
CTNB1	P35222	sinomenine
SKP1	P63208	sinomenine
FBW1A	Q9Y297	sinomenine
NFAT5	O94916	sinomenine
IGKC	P01834	sinomenine
IGHG1	P01857	sinomenine
CD20	P11836	sinomenine
RAC1	P63000	sinomenine
PLCB2	Q00722	sinomenine
MP2K6	P52564	sinomenine
ODB2	P11182	sinomenine
CD38	P28907	sinomenine
SKI	P12755	sinomenine
UEVLD	Q8IX04	sinomenine
IMDH2	P12268	sinomenine
DICER	Q9UPY3	sinomenine
RHG05	Q13017	sinomenine
P53	P04637	sinomenine
TASP1	Q9H6P5	sinomenine
SNX9	Q9Y5X1	sinomenine
NHRF2	Q15599	sinomenine
NUDT9	Q9BW91	sinomenine
NDC80	O14777	sinomenine
SPC24	Q8NBT2	sinomenine
NUF2	Q9BZD4	sinomenine
SPC25	Q9HBM1	sinomenine
SATB2	Q9UPW6	sinomenine
EPHA3	P29320	sinomenine
ECE1	P42892	sinomenine
FIBA	P02671	sinomenine
FIBB	P02675	sinomenine
FIBG	P02679	sinomenine
B3GA2	Q9NPZ5	sinomenine
POTE1	Q9NUX5	sinomenine
KIT	P10721	sinomenine
M3K3	Q99759	sinomenine
PDK2	Q15119	sinomenine
STRBP	Q96SI9	sinomenine
AVR2B	Q13705	sinomenine
MARH8	Q5T0T0	sinomenine
GALK1	P51570	sinomenine
VEGFA	P15692	sinomenine
FCG2A	P12318	sinomenine
HCK	P08631	sinomenine
HBB	P68871	sinomenine
OSCAR	Q8IYS5	sinomenine
FOS	P01100	sinomenine
CXCR1	P25024	sinomenine
NFATC1	O95644	sinomenine
CXCL8	P10145	sinomenine
NLRP1	Q9C000	sinomenine
IL18	Q14116	sinomenine
IL1B	P01584	sinomenine
IL6	P05231	sinomenine
TNF	P01375	sinomenine
CRYAB	P02511	sinomenine
STAT3	P40763	sinomenine
DRD2	P14416	sinomenine
NFKB1	P19838	sinomenine
NFE2L2	Q16236	sinomenine
KEAP1	Q14145	sinomenine
DRD3	P35462	sinomenine
ESR1	P03372	sinomenine
AR	P10275	sinomenine
CREB1	P16220	sinomenine
PGR	P06401	sinomenine
NR3C1	P04150	sinomenine
DRD4	P21917	sinomenine
